# Supplementary material for: Aesthetic dental treatment, orofacial appearance, and life satisfaction of Finnish and Brazilian adults
Source: PLoS One. 2023 Jun 29;18(6):e0287235. doi: 10.1371/journal.pone.0287235 (PMC10310051; doi:10.1371/journal.pone.0287235)
Supplement: S1 File — Data underlying the finds described in this manuscript. (XLSX) [file pone.0287235.s004.xlsx]

## Sheet: Scores
Column	A	B	C	D	E	F	G	H-AE	AF-AL	AM-AQ
Name	country	age	Sex	marital_status	month_income	sought_esthetic_dental_treat	receive_esthetic_dental_treat	PIDAQxx	OESxx	SWLSxx
Variable	Country	Age (years)	Sex	Marital status	Monthly income	Whether the participant had sought any esthetic dental treatment	Whether the participant had received any esthetic dental treatment	Responses to Psychosocial Impact of Dental Aesthetics items	Responses to Orofacial Esthetics Scale items	Responses to Satisfaction with Life Scale items
Score	1=Finland 2=Brazil	–	1=male 2=female	1=Single 2=Married/common law stable relationship 3=Divorced 4=Widower	Brazil (R$): 1=<1,255 2=1,255├ 2,005 3=2,005├ 8,641 4=8,641├ 11,262 5=≥11,262 Finland (€): 1=<2,500 2=2,500├ 5,000 3=5,000├ 7,500 4=7,500├ 10,000 5=≥10,000	0=no 1=yes	0=no 1=yes	0=not at all 1=a little 2=somewhat 3=strongly 4=very strongly	0=very dissatisfied to 10=very satisfied	1=Strongly disagree 2=Disagree 3=Slightly disagree 4=Neither agree nor disagree 5=Slightly agree 6=Agree 7=Strongly agree

## Sheet: DB
country	age	sex	marital_status	month_income	sought_esthetic_dental_treat	receive_esthetic_dental_treat	PIDAQ01	PIDAQ02	PIDAQ03	PIDAQ04	PIDAQ05	PIDAQ06	PIDAQ07	PIDAQ08	PIDAQ09	PIDAQ10	PIDAQ11	PIDAQ12	PIDAQ13	PIDAQ14	PIDAQ15	PIDAQ16	PIDAQ17	PIDAQ18	PIDAQ19	PIDAQ20	PIDAQ21	PIDAQ22	PIDAQ23	PIDAQ24	OES01	OES02	OES03	OES04	OES05	OES06	OES07	SWLS01	SWLS02	SWLS03	SWLS04	SWLS05
1	42	1	2	4			0	0	0	4	0	0	4	0	0	0	0	4	0	0	0	0	3	0	0	0	4	0	4	3	9	9	9	9	9	9	9	5	5	6	5	6
1	31	2	2	2	0	0	0	0	2	4	0	0	4	0	0	0	1	4	0	0	0	0	3	0	0	0	4	0	4	4	9	7	9	10	10	10	10	6	7	6	6	6
1	39	1	2	5	0	0	0	0	1	1	0	0	1	1	0	0	0	3	0	0	0	0	2	0	0	1	3	0	1	2	7	5	7	6	5	5	8	6	6	6	7	6
1	37	2	2	4	0	0	2	0	1	0	0	0	1	0	0	0	1	1	1	0	0	0	2	0	0	2	1	1	3	2	5	4	6	5	5	5	5	7	5	5	5	4
1	27	2	1	1	0	0	0	0	0	3	0	0	3	0	0	0	0	3	0	0	0	0	2	0	0	0	4	0	3	3	8	8	8	8	8	8	8	3	4	3	3	4
1	25	1	1	2	0	0	0	0	2	1	1	0	4	0	0	1	1	1	1	0	0	1	1	0	0	2	1	1	1	3	7	8	6	6	9	9	7	6	6	6	6	4
1	43	2	2	4	0	0	0	1	1	0	0	0	0	0	0	1	0	0	0	0	0	1	0	0	0	2	1	0	2	0	4	4	5	5	6	4	7	5	5	5	6	4
1	67	1	2	4	0	0	4	0	0	0	0	0	4	0	0	0	0	4	1	0	0	0	3	0	0	0	4	0	3	2	7	5	9	9	8	8	6	7	7	7	7	7
1	52	1	2	5	0	0	1	4	2	0	0	0	0	4	0	0	3	0	0	0	0	1	0	3	2	3	0	0	0	1	4	4	3	2	8	4	5	2	2	1	1	2
1	32	2	2	5	0	0	0	1	0	2	0	0	2	0	0	0	0	1	0	0	0	0	0	0	0	3	1	0	3	1	7	7	7	7	9	2	9	7	7	6	7	5
1	25	2	1	2	1	1	0	0	3	0	2	0	2	1	1	2	1	0	0	0	0	2	0	0	0	4	1	1	0	1	8	4	6	3	9	5	8	5	6	6	5	4
1	50	2	2	5	0	0	0	0	1	3	0	0	3	0	0	1	0	3	0	0	0	0	3	0	0	1	3	0	3	2	7	7	8	8	8	6	9	5	6	5	5	5
1	59	2	2	5	0	0	0	0	0	2	0	0	4	0	0	0	1	3	0	0	0	0	3	0	0	0	4	0	4	3	8	8	8	8	8	8	8	6	7	6	7	6
1	38	2	2	3	1	1	0	0	0	1	0	0	2	0	0	0	1	2	0	0	0	0	2	0	0	1	3	0	3	3	9	9	9	9	9	8	9	5	5	5	6	5
1	23	1	1	1	1	1	2	2	3	0	0	0	1	2	0	1	0	0	0	0	0	0	0	3	0	3	1	0	0	2	7	7	5	2	5	5	5	5	5	5	4	2
1	53	2	3	5	0	0	0	0	1	1	0	0	2	0	0	0	0	1	0	0	0	0	1	0	0	1	1	0	1	2	7	7	7	7	7	7	7	4	5	5	5	4
1	38	2	1	2	1	1	0	0	0	2	0	0	3	0	0	0	0	2	0	0	0	0	2	0	0	1	2	0	3	1	7	6	8	7	6	6	9	5	6	5	5	6
1	45	2	2	5	0	0	2	1	1	2	1	0	1	1	0	1	0	1	0	1	0	1	0	1	0	3	1	0	0	0	9	9	9	7	9	7	9	6	6	5	6	6
1	27	2	1	1	0	0	1	0	1	0	0	0	2	0	0	0	0	0	0	0	0	0	1	0	0	1	3	0	3	1	9	7	7	7	7	6	8	6	6	7	6	6
1	31	2	1	3	0	0	0	0	1	3	0	1	1	1	0	0	0	4	0	0	0	0	3	0	0	0	4	0	3	2	6	4	9	9	9	8	9	5	5	5	4	3
1	42	2	2	4	1	0	0	0	0	4	0	0	4	0	0	0	1	4	0	0	0	0	4	0	0	0	4	0	3	4	8	8	9	9	8	9	9	6	7	7	7	7
1	29	2	1	1	0	0	0	0	0	2	0	0	1	0	0	0	0	4	0	0	0	0	0	0	0	1	4	0	2	2	7	4	9	9	9	8	9	6	6	7	6	5
1	23	1	1	1	0	0	3	3	2	0	3	0	0	3	2	2	1	1	2	2	1	2	1	3	3	4	1	3	3	0	6	7	6	5	7	3	6	5	6	6	6	6
1	43	2	2	3	0	0	4	4	4	2	2	1	0	4	3	3	3	0	2	1	0	1	1	3	2	4	1	0	4	0	8	9	4	10	9	0	10	6	6	6	5	5
1	23	2	1	1	0	0	0	0	0	4	0	0	4	0	0	0	0	4	0	0	0	0	4	0	0	0	4	0	4	3	6	6	9	9	8	8	9	5	7	6	5	5
1	45	2	2	4	0	0	0	1	2	2	0	0	1	1	0	0	0	2	0	0	0	0	1	1	1	1	2	0	1	3	9	5	6	8	9	8	10	7	7	7	7	5
1	22	2	1	1	1	1	0	0	0	2	0	0	2	0	0	0	0	3	0	0	0	0	2	0	0	2	2	0	2	2	5	0	2	7	7	7	6	4	5	5	4	4
1	48	1	2	5	1	1	0	0	0	3	0	1	4	0	0	0	0	2	0	0	0	0	2	0	0	0	3	0	3	2	8	8	9	9	9	8	9	5	5	6	6	4
1	22	2	1	1	0	0	2	1	3	0	1	0	2	2	0	0	3	0	0	0	0	0	2	3	0	3	1	0	1	3	6	8	5	4	4	8	9	5	6	6	5	6
1	21	2	1	1	1	1	0	0	2	2	0	3	3	0	0	1	0	2	0	0	3	0	2	0	0	4	2	0	3	0	8	7	7	8	9	5	6	5	6	5	3	6
1	27	1	1	1	1	1	0	0	0	3	0	0	2	0	0	0	0	3	0	0	0	0	3	0	0	0	3	0	3	3	7	7	8	8	8	8	8	5	5	5	5	5
1	36	2	1	3	0	0	2	0	0	2	0	0	3	1	0	0	0	2	0	0	0	0	1	0	0	2	2	0	0	1	8	8	7	7	8	7	10	6	6	6	6	4
1	43	1	2	3	0	0	0	0	0	2	0	0	2	0	0	0	0	2	0	0	0	0	3	0	0	1	3	0	2	2	8	7	9	9	9	8	8	5	6	6	6	3
1	36	2	2	4	0	0	0	0	0	1	0	0	4	0	0	0	0	2	0	0	0	0	1	0	0	0	3	0	3	1	8	9	9	8	9	7	10	6	6	6	6	6
1	22	2	1	1	1	1	0	0	0	2	0	0	3	0	0	0	0	2	0	0	0	0	3	0	0	0	3	1	2	1	8	8	9	8	8	7	5	6	6	6	5	3
1	28	2	1	4	1	1	2	2	3	1	0	0	1	2	0	0	0	1	0	0	2	1	2	2	1	2	1	0	0	2	6	5	8	4	4	8	10	6	5	6	3	3
1	51	2	2	3	0	0	0	0	2	1	0	0	2	1	0	0	0	2	0	0	0	0	0	0	0	2	1	0	1	1	8	8	6	4	7	5	10	6	6	6	7	3
1	33	2	1	5	0	0	0	0	2	2	0	0	3	0	0	0	0	3	0	0	0	0	2	0	0	1	3	0	3	2	8	8	9	8	9	6	7	6	6	6	6	6
1	25	2	1	3	0	0	1	0	3	0	0	2	2	2	0	1	2	1	1	0	0	1	0	1	0	3	1	0	0	1	8	7	5	3	3	2	10	5	5	5	6	4
1	30	1	1	1	1	1	1	2	0	0	2	0	0	3	0	0	0	0	0	0	0	0	0	1	0	1	0	2	0	0	7	7	5	3	3	3	2	2	2	2	1	2
1	22	2	1	1	0	0	1	0	0	3	0	0	3	0	0	0	0	3	0	0	0	0	1	0	0	2	3	0	4	2	7	6	6	10	10	7	10	4	5	4	4	5
1	25	1	1	4	1	0	0	0	1	3	0	0	4	0	0	0	0	3	0	0	0	0	3	0	0	1	4	0	3	4	9	8	10	9	10	10	10	7	7	7	6	5
1	26	2	1	2	1	1	1	2	0	2	0	0	2	4	0	1	2	0	0	0	2	0	1	3	2	4	0	0	1	1	7	9	4	6	9	6	10	5	6	7	6	6
1	37	2	1	3	0	0	1	2	1	0	0	0	0	3	0	0	2	0	0	0	0	0	0	2	0	2	0	1	0	0	7	7	6	3	3	1	1	5	5	5	5	4
1	24	2	1	2	0	0	0	0	0	4	0	0	4	0	0	0	0	4	0	0	0	0	1	0	0	0	4	0	4	4	10	7	9	10	10	10	10	2	5	5	5	3
1	23	2	1	2	1	1	0	0	0	3	1	0	4	0	0	1	0	3	0	0	0	0	3	0	0	1	3	0	4	1	4	2	10	10	10	6	10	6	6	5	7	6
1	24	2	1	2	0	0	3	0	3	1	0	0	4	0	2	1	3	2	0	0	0	0	0	0	1	4	2	2	3	0	9	10	8	10	10	2	6	7	7	7	7	5
1	22	2	1	1	1	1	3	4	4	1	4	4	0	4	4	4	4	0	2	2	2	4	0	4	4	4	1	1	2	1	2	1	0	6	3	5	3	5	5	6	3	1
1	33	2	1	3	1	0	0	1	0	2	0	0	3	1	0	1	0	1	0	0	0	0	0	1	0	2	2	0	2	3	9	8	8	6	9	9	9	6	6	6	7	6
1	20	2	1	1	0	0	0	0	0	3	0	0	4	0	0	0	0	4	0	0	0	0	2	0	0	0	4	0	4	3	7	6	7	9	9	8	8	4	6	5	4	4
1	22	2	1	1	1	1	0	0	1	2	0	0	3	0	0	0	0	3	0	0	0	0	2	0	0	0	2	0	2	1	7	8	9	6	8	5	9	6	6	6	6	6
1	26	2	1	2	0	0	0	0	0	2	0	0	2	0	0	0	0	3	0	0	0	0	4	0	0	1	3	0	4	2	8	7	8	9	8	7	10	6	6	6	6	6
1	21	2	1	1	1	1	2	0	3	1	0	0	2	0	0	0	0	2	0	0	2	0	0	0	0	3	2	0	2	0	2	0	7	6	7	4	6	3	4	4	5	3
1	25	2	1	1	1	1	2	4	2	0	1	0	0	3	0	1	2	0	2	1	0	1	0	2	3	4	0	3	2	0	5	3	4	6	1	2	7	3	5	3	4	1
1	47	2	2	3	1	1	0	0	1	3	0	0	4	0	0	0	0	3	0	0	0	0	4	0	0	1	3	0	3	3	8	7	9	9	6	8	9	6	6	6	5	5
1	37	2	1	2	0	0	1	1	2	1	0	2	2	2	0	1	1	2	1	1	0	0	0	3	4	2	1	0	1	2	7	6	6	5	5	6	7	4	6	5	6	3
1	47	2	2	3	1	1	0	0	0	4	0	0	4	0	0	0	0	4	0	0	0	0	4	0	0	0	4	0	4	4	10	10	10	10	10	10	10	7	7	7	7	7
1	23	1	1	1	0	0	1	0	1	2	0	0	1	1	0	0	1	3	0	0	0	0	2	1	0	1	3	1	2	1	7	8	5	5	5	4	6	6	6	6	6	6
1	25	2	1	1	1	1	1	1	4	2	2	1	1	2	1	1	3	1	1	0	1	2	1	1	2	3	1	2	3	1	7	6	6	7	8	5	6	3	3	3	4	1
1	34	2	3	2	0	0	1	3	3	1	1	1	0	3	1	1	2	1	0	1	2	1	1	3	3	4	1	1	1	3	6	6	5	5	6	8	8	5	5	5	5	3
1	30	2	1	3	1	1	0	0	2	3	0	0	3	1	0	0	1	2	0	0	0	0	2	0	3	1	3	0	4	3	8	7	8	8	7	8	7	5	6	5	5	5
1	63	1	2	2	0	0	0	0	1	3	0	0	3	0	0	0	0	3	0	0	0	0	3	0	0	1	3	0	3	3	6	5	5	5	6	8	8	5	5	5	7	6
1	42	2	3	3	0	0	0	0	0	2	0	0	2	0	0	0	0	2	0	0	0	0	2	0	0	0	2	0	2	2	8	9	8	8	8	8	8	5	6	6	6	6
1	28	3	1	1	1	1	0	0	0	2	0	0	3	0	0	0	0	2	0	0	0	0	2	0	2	2	3	0	3	3	9	7	8	8	10	8	10	3	5	2	3	5
1	36	2	1	4	1	1	0	0	1	2	0	0	3	0	0	0	1	3	0	0	0	0	2	0	0	0	3	0	3	4	9	7	9	9	8	10	9	6	6	6	5	4
1	45	2	3	2	1	1	0	0	1	2	0	0	4	0	0	0	0	2	0	0	0	0	2	0	0	1	4	0	3	2	7	7	8	8	8	7	8	5	5	6	6	6
1	37	2	1	5	0	0	0	0	2	1	0	0	2	0	0	3	0	1	0	0	0	1	1	0	0	4	1	0	1	0	4	2	3	3	5	1	7	3	2	3	3	1
1	20	2	1	1	0	0	1	3	2	0	1	0	0	1	1	1	3	0	0	0	0	3	0	1	3	4	0	3	0	0	3	4	4	4	5	5	6	4	5	3	3	3
1	35	2	2	2	0	0	2	0	2	0	1	0	1	2	0	0	1	0	0	0	0	1	0	1	0	3	0	0	0	0	7	7	5	5	7	5	10	4	6	6	6	7
1	20	2	1	1	1	1	0	0	1	3	0	0	4	0	0	0	0	3	0	0	0	0	2	0	3	0	3	0	3	2	9	9	9	8	8	8	8	5	6	6	6	6
1	27	2	1	2	0	0	2	0	0	2	0	0	3	1	0	0	0	2	0	0	0	0	1	2	2	1	4	0	4	1	7	6	8	9	9	6	10	4	4	3	5	4
1	28	2	1	3	0	0	0	1	0	1	0	2	1	2	0	0	0	2	0	0	0	0	1	1	0	1	3	0	3	3	7	7	7	8	8	6	7	4	4	4	4	3
1	32	2	2	3	0	0	0	0	3	2	0	0	3	0	0	0	1	2	0	0	1	0	2	0	1	3	2	0	2	3	8	7	8	7	7	8	10	5	6	6	5	6
1	38	1	2	4	0	0	1	0	1	2	0	0	2	2	0	0	0	1	0	0	0	0	2	0	0	2	2	0	4	0	8	6	7	7	9	4	6	6	6	6	5	3
1	23	2	1	1	1	1	1	0	2	2	0	0	2	1	0	0	2	2	0	0	0	0	2	0	0	2	2	0	2	2	8	8	8	6	7	6	6	5	5	5	6	6
1	26	1	1	5	1	0	3	3	4	1	4	4	2	4	4	4	4	1	4	4	4	2	1	3	4	4	1	4	1	3	7	7	2	2	7	9	9	6	6	6	6	3
1	38	1	1	1	1	1	2	1	1	2	2	1	1	1	1	1	2	1	1	1	0	0	1	1	0	2	1	1	3	2	8	9	7	7	9	6	9	4	3	4	3	3
1	39	2	2	3	0	0	1	3	1	0	2	0	0	4	0	0	2	1	0	0	0	1	0	2	1	2	0	1	0	0	7	5	5	3	5	3	7	4	4	4	4	4
1	20	1	1	1	0	0	1	4	3	0	2	0	0	4	2	3	1	0	1	2	1	2	0	3	1	4	0	4	1	1	6	5	3	2	5	6	6	3	5	5	1	3
1	23	1	1	1	1	0	0	0	2	2	0	0	3	0	0	0	0	3	1	0	0	0	2	0	0	2	2	2	1	1	8	7	8	6	7	5	8	5	6	6	5	5
1	18	2	1	3	0	0	0	0	1	3	0	0	4	0	0	0	0	3	0	0	0	0	3	0	0	1	3	0	2	1	8	5	7	7	10	6	9	5	5	6	6	6
1	31	1	1	2	0	0	0	2	0	0	0	0	1	3	0	0	2	0	0	0	0	0	1	3	0	3	1	0	0	2	8	7	6	5	5	7	7	6	6	6	6	5
1	23	2	1	2	1	1	0	2	0	2	0	0	2	1	0	0	0	2	0	1	1	0	1	0	0	1	2	0	2	2	8	8	7	6	7	7	9	5	6	6	7	5
1	62	1	1	1	1	1	3	4	3	0	3	2	0	3	0	3	1	0	0	2	0	3	0	2	0	4	0	2	0	2	4	5	2	0	3	7	7	2	3	4	2	4
1	19	2	1	4	1	1	1	1	2	1	0	0	0	2	0	0	1	1	0	0	0	0	0	0	0	2	1	0	2	0	6	4	6	8	9	5	8	5	5	3	4	5
1	43	3	2	5	0	0	0	0	0	0	0	0	1	0	0	0	1	1	0	0	0	0	0	0	0	0	3	1	2	2	8	8	8	7	8	8	10	6	6	6	7	4
1	36	2	2	3	1	1	1	3	2	1	1	1	1	1	0	0	2	1	0	0	0	0	1	1	0	2	1	0	1	1	7	6	7	7	6	6	8	6	6	6	5	5
1	32	2	2	3	0	0	0	0	0	3	0	0	3	0	0	0	1	4	0	0	0	0	3	0	0	0	4	0	4	3	8	7	8	9	10	7	10	6	5	6	6	6
1	25	2	1	1	0	0	1	1	2	1	1	1	1	3	0	2	2	1	0	0	2	2	1	2	3	4	1	2	0	1	7	6	4	3	5	5	8	5	5	5	6	3
1	41	2	2	3	1	1	0	0	0	0	0	0	4	0	0	0	0	3	0	0	0	0	2	0	0	1	3	0	2	3	9	10	9	9	10	9	10	5	6	6	5	5
1	26	1	1	1	1	1	0	0	1	0	0	0	1	0	0	0	0	2	0	0	0	0	2	0	0	1	3	0	3	2	5	5	9	9	9	8	9	2	3	2	3	2
1	45	2	2	4	0	0	0	1	0	1	0	1	2	0	0	1	0	2	0	0	0	0	2	0	0	1	3	0	3	1	5	4	8	8	10	5	5	6	6	6	7	7
1	47	1	2	2	0	0	0	0	0	3	0	0	3	0	0	0	0	3	0	0	0	0	3	0	0	0	4	0	3	2	8	8	8	8	8	7	8	6	6	6	6	6
1	27	2	1	1	0	0	0	0	2	1	0	0	1	1	1	1	0	2	0	0	1	0	2	0	0	1	2	1	2	2	5	7	8	8	9	7	7	4	5	5	3	3
1	23	2	2	2	0	0	1	3	4	0	0	0	0	2	3	1	2	0	0	0	2	1	0	0	3	4	0	0	0	1	7	4	5	2	5	3	8	3	3	4	5	2
1	21	2	1	1	1	1	0	0	1	2	0	0	2	2	0	0	0	3	0	0	0	0	2	0	0	1	3	0	3	2	7	5	6	9	9	8	10	3	3	5	4	4
1	34	2	1	4	1	1	3	3	4	1	3	2	0	4	3	3	4	0	1	1	3	1	0	1	2	4	0	3	0	2	8	6	5	2	5	5	8	5	6	6	6	4
1	19	2	1	1	0	0	0	0	1	3	0	0	3	0	0	0	0	3	0	0	0	0	2	0	0	3	3	0	3	1	6	6	8	9	9	8	10	6	6	5	6	3
1	28	2	1	2	1	1	0	0	0	3	0	0	4	0	0	0	0	3	0	0	0	0	3	0	0	0	3	0	3	3	8	8	8	9	9	8	9	7	6	6	5	6
1	30	2	1	1	0	0	0	0	0	2	0	0	4	0	0	0	0	0	0	1	0	0	2	0	0	2	4	1	2	2	9	10	10	9	10	9	10	5	5	6	3	3
1	22	2	1	2	1	1	0	0	2	2	1	0	2	0	1	1	1	2	0	0	0	0	1	0	1	1	2	1	2	1	6	5	6	6	4	4	3	5	5	6	5	3
1	26	2	1	1	0	0	0	0	1	2	0	0	3	0	0	0	0	3	0	0	0	0	2	0	0	1	3	0	4	2	7	4	7	8	8	5	10	3	5	5	4	3
1	33	2	2	5	1	1	1	0	1	0	0	0	3	0	4	2	0	2	0	0	0	0	1	0	3	3	2	0	1	0	8	4	7	7	7	2	8	7	6	7	6	6
1	54	1	2	2	0	0	3	4	4	0	3	3	0	4	4	4	4	0	3	3	0	3	0	4	3	4	0	3	2	0	8	7	3	5	5	3	8	4	4	4	5	2
1	27	2	2	2	0	0	1	1	2	2	2	0	2	1	1	1	1	2	1	0	0	0	0	1	2	3	1	0	2	0	8	8	6	8	9	5	9	6	5	6	6	5
1	35	2	1	2	0	0	0	0	1	2	0	0	3	0	0	0	0	3	0	0	0	0	3	0	0	1	3	0	3	1	8	9	9	7	8	6	9	6	5	6	6	4
1	19	2	1	1	0	0	0	0	2	2	0	0	3	0	0	0	2	3	0	0	0	0	3	0	0	2	3	1	1	2	8	5	6	7	7	6	8	5	6	5	4	5
1	29	2	1	2	1	1	0	0	2	1	0	0	2	0	0	1	2	2	0	0	0	0	2	0	0	0	1	1	2	2	7	7	8	7	8	7	8	4	5	5	5	3
1	59	2	2	5	1	1	1	0	3	1	0	0	3	0	0	0	2	2	0	0	0	0	2	0	0	3	2	0	3	0	7	7	8	7	7	4	7	6	6	7	6	6
1	28	1	1	2	0	0	1	1	1	2	0	0	2	1	0	0	1	2	1	0	0	0	2	0	0	2	2	1	3	2	6	4	6	7	8	5	5	3	3	3	3	2
1	28	2	1	5	1	1	4	4	4	0	4	2	0	4	2	4	4	0	4	3	3	4	1	4	3	4	0	3	0	3	5	6	0	0	0	8	8	1	1	1	1	1
1	40	2	1	1	1	1	0	0	0	2	0	0	4	0	0	0	0	3	0	0	0	0	1	0	1	0	3	1	3	3	9	9	9	9	9	9	9	4	5	5	4	4
1	26	2	1	3	1	1	0	0	2	3	0	0	4	0	0	1	0	3	0	0	0	0	3	0	0	2	3	0	4	1	6	3	7	7	8	5	9	6	5	6	5	3
1	28	2		2	1	1	2	3	1	0	0	0	0	2	0	1	2	1	1	0	0	0	0	0	0	3	1	0	0	0	4	5	4	4	5	6	6	2	2	3	3	3
1	20	2	1	1	0	0	2	0	3	2	1	1	4	0	1	0	2	1	0	0	0	1	1	0	3	3	2	1	2	1	7	7	7	7	8	6	9	5	6	5	5	6
1	22	2	1	1	1	1	0	0	3	1	0	0	0	3	0	0	0	2	0	0	0	0	1	1	0	3	1	0	1	0	6	3	7	6	5	6	10	5	7	5	5	6
1	42	2	1	3	0	0	2	3	1	0	0	0	0	3	0	1	1	0	0	0	0	0	0	3	0	3	0	0	0	0	7	6	6	4	4	4	5	4	4	4	4	4
1	20	2	1	1	0	0	1	4	3	1	2	1	0	3	0	2	3	1	0	2	1	2	3	4	3	4	1	2	1	1	8	5	7	5	6	6	8	6	5	6	5	2
1	23	2	1	1	0	0	3	4	3	0	1	0	0	3	0	1	2	0	0	0	0	1	0	3	1	4	0	1	0	2	5	4	2	0	1	5	6	5	5	6	6	5
1	34	2	2	3	1	1	0	0	0	3	0	0	3	0	0	0	1	3	0	0	0	0	2	0	0	2	3	0	2	2	6	5	9	9	9	6	9	6	6	7	7	4
1	48	2	1	2	0	0	0	0	0	2	0	0	4	0	0	0	0	2	0	0	0	0	2	0	0	1	2	0	1	2	8	8	8	6	6	7	8	6	6	7	6	6
1	68	1	1	1	0	0	0	0	0	1	0	0	0	0	0	0	0	3	0	0	0	0	2	0	0	1	2	0	3	2	7	7	7	7	7	7	7	5	5	5	5	3
1	25	2	1	1	0	0	0	1	2	2	0	0	1	1	0	0	1	1	0	0	0	0	2	1	0	2	2	0	3	1	2	2	5	8	8	6	9	2	3	3	3	3
1	42	2	2	4	1	1	0	0	1	1	0	0	4	0	0	1	1	3	2	0	0	0	3	0	0	1	3	0	3	2	8	7	8	8	9	5	6	5	5	6	5	5
1	38	1	1	3	0	0	0	0	1	3	0	0	3	0	0	0	0	2	0	0	0	0	0	0	0	0	3	1	3	3	7	7	7	8	8	6	8	6	5	5	5	2
1	33	2	1	2	1	1	0	0	0	0	0	0	0	1	0	0	0	1	0	0	0	0	1	1	0	1	1	0	1	1	8	8	6	6	7	7	8	5	5	6	5	4
1	28	2	1	1	0	0	0	0	1	1	0	0	3	0	0	0	2	2	0	0	0	0	2	0	0	1	3	0	2	1	10	10	9	7	9	6	10	7	7	7	6	7
1	60	1	2	5	0	0	0	0	0	0	0	0	0	0	0	0	0	2	0	0	0	0	2	0	0	0	4	0	4	3	7	7	8	9	9	8	9	3	2	6	6	6
1	38	2	1	2	1	0	2	1	4	0	2	2	1	4	0	2	4	0	1	0	0	2	1	1	0	4	0	0	1	0	8	7	4	3	6	0	10	6	6	6	6	5
1	38	2	1	2	1	1	1	1	3	1	0	0	1	0	0	1	3	1	0	0	0	0	1	1	0	3	1	1	1	1	8	8	5	6	8	6	9	5	5	5	5	4
1	50	2	3	5	1	1	1	0	1	3	0	0	3	0	0	0	0	3	0	0	0	0	1	0	0	1	3	0	3	3	5	5	7	7	7	7	8	7	7	7	7	7
1	20	2	1	1	0	0	4	3	4	0	3	3	0	4	2	3	4	0	2	1	1	3	0	4	3	4	0	1	0	3	4	5	1	0	1	8	2	2	5	2	3	1
1	25	1	1	1	0	0	0	0	0	4	0	0	4	0	0	0	0	4	0	0	0	0	4	0	0	0	4	0	4	4	9	8	9	9	9	8	10	3	4	4	2	4
1	43	2	2	4	1	1	0	0	1	2	2	1	1	1	2	1	0	1	2	0	0	0	1	0	2	2	2	0	1	2	8	8	8	7	8	8	8	6	6	6	7	6
1	28	1	1	1	0	0	0	4	2	1	0	1	0	4	0	3	0	0	0	3	2	1	0	0	0	4	1	0	0	1	6	6	6	2	7	5	7	2	5	2	3	3
1	41	2	2	4	1	1	0	0	1	3	0	1	2	0	0	0	0	3	0	0	0	0	2	0	2	1	2	1	3	2	8	8	8	7	7	6	8	6	6	5	6	4
1	41	2	2	4	0	0	0	0	0	2	0	0	3	0	0	0	0	3	0	0	0	0	2	0	2	0	3	0	3	2	5	7	7	7	8	6	7	6	5	6	5	5
1	23	1	1	1	0	0	1	2	2	2	1	1	1	2	1	1	2	1	0	0	0	1	1	3	1	3	2	3	3	1	6	6	5	7	7	4	7	6	6	6	7	6
1	29	1	1	3	1	1	0	1	1	3	0	1	1	0	0	0	0	3	0	0	0	0	3	1	0	1	4	0	4	2	8	7	9	9	9	7	7	5	5	6	5	4
1	54	2	1	2	0	0	0	0	0	2	0	0	2	0	0	0	0	3	0	0	0	0	1	0	0	0	3	0	1	1	10	10	10	10	10	10	10	4	4	4	4	4
1	22	2	1	2	1	1	0	0	1	2	0	0	2	1	0	0	0	3	0	0	0	0	3	0	0	1	3	0	3	2	8	7	8	9	10	5	10	5	6	5	6	6
1	31	2	2	3	1	1	2	0	3	0	0	0	1	2	0	2	1	0	0	0	0	2	0	1	1	3	0	0	0	1	4	2	5	3	6	6	8	5	6	6	6	5
1	59	2	2	5	1	1	0	0	0	3	0	0	4	0	0	0	0	3	0	0	0	0	3	0	0	0	3	0	3	3	9	9	9	9	9	9	9	6	6	6	6	5
1	22	1	1	1	1	1	0	1	0	0	1	0	2	0	0	0	0	2	0	0	0	0	0	0	0	0	3	0	4	1	6	4	5	5	9	3	7	3	5	5	5	2
1	41	1	2	5	0	0	1	1	2	3	0	0	2	2	0	0	1	2	0	0	0	0	1	0	0	1	2	0	1	1	7	6	8	7	7	7	9	5	5	6	6	3
1	25	2	1	2	0	0	1	0	2	0	1	0	2	1	0	1	2	0	0	0	0	1	0	0	0	4	1	0	1	1	8	8	7	3	5	2	9	6	6	6	6	5
1	27	1	1	2	0	0	2	0	0	0	0	0	0	2	0	0	0	1	0	0	0	0	0	2	1	0	2	0	1	1	4	4	4	4	4	4	4	1	2	3	4	3
1	43	2	2	3	1	1	0	1	0	2	0	0	0	2	0	0	0	2	0	0	0	0	1	1	0	1	2	0	3	1	6	6	5	7	8	4	9	5	4	5	6	5
1	33	2	2	2	0	0	0	0	0	2	0	0	4	0	1	0	0	3	0	0	0	0	3	0	2	1	3	0	3	3	8	7	8	8	10	9	10	5	5	6	5	5
1	59	2	2	2	0	0	0	0	1	2	0	0	2	0	0	0	2	1	0	0	0	0	2	0	0	1	3	0	1	2	8	7	8	7	8	8	8	6	6	6	5	4
1	43	2	2	3	0	0	0	0	1	3	0	0	4	0	0	0	0	3	0	0	0	0	3	0	0	0	4	0	3	3	9	7	9	8	8	8	8	7	7	7	7	6
1	52	2	2	2	1	1	1	2	2	2	0	0	2	2	0	0	1	1	0	0	0	0	1	0	0	2	2	1	2	1	8	6	7	8	8	7	7	5	6	6	6	6
1	25	1	1	2	0	0	0	0	0	4	0	0	2	0	0	0	1	4	0	0	0	0	4	0	0	1	3	0	4	2	10	9	9	10	10	8	9	7	7	7	7	6
1	26	3	1	3	0	0	0	2	0	2	0	0	0	4	0	0	0	3	0	0	0	0	3	0	0	0	4	0	4	3	8	10	7	10	10	8	10	5	6	5	7	7
1	25	2	1	4	0	0	0	0	2	2	0	0	3	0	0	0	0	2	0	0	0	0	2	0	0	1	2	0	3	2	7	5	8	8	9	7	10	6	6	6	6	6
1	61	2	2	2	1	1	0	0	0	1	0	0	3	0	0	0	0	3	0	0	0	0	3	0	0	0	3	0	3	3	7	8	8	8	8	9	8	6	6	6	6	5
1	40	2	2	3	1	1	0	0	2	1	0	0	4	0	0	0	0	3	0	0	0	0	1	0	0	1	3	0	3	1	8	8	8	8	8	2	7	5	5	5	6	6
1	34	3	1	1	0	0	1	1	1	0	0	0	0	3	0	0	3	0	0	0	0	0	0	0	0	1	1	1	0	0	3	8	6	6	6	6	8	5	6	6	6	5
1	21	2	1	1	1	1	1	1	3	0	4	1	1	2	2	3	3	1	4	3	0	2	0	3	3	4	1	3	2	1	6	3	3	8	7	6	9	4	5	5	4	5
1	26	2	2	3	0	0	0	2	3	0	0	0	0	4	0	1	2	1	0	1	3	1	0	4	1	4	1	0	0	0	7	2	5	3	7	6	8	5	5	5	4	5
1	33	1	1	2	0	0	0	0	0	3	0	0	3	0	0	0	0	3	0	0	0	0	3	0	0	0	3	0	3	3	8	8	10	8	10	9	10	6	6	6	6	7
1	21	1	1	1	0	0	0	0	0	4	0	0	4	1	0	0	0	4	0	0	0	0	2	0	0	0	4	0	3	4	9	8	8	10	10	10	10	5	7	6	6	6
1	37	2	1	1	0	0	0	0	2	0	0	0	3	0	0	0	1	1	0	0	0	0	0	0	0	3	1	0	0	2	7	7	7	5	7	8	9	5	5	5	5	3
1	25	2	1	1	1	1	0	1	1	2	0	1	3	1	0	0	0	3	0	0	0	0	2	0	0	2	2	0	1	1	7	5	7	5	7	6	7	3	2	3	3	3
1	54	1	1	5	1	1	1	4	3	0	3	1	0	1	0	2	3	0	2	1	0	2	0	1	4	4	0	3	0	1	6	6	3	3	4	5	8	6	6	6	6	3
1	53	2	2	5	0	0	1	0	0	3	0	0	4	0	0	1	0	2	0	0	0	0	2	0	0	2	3	0	4	1	8	7	8	8	9	6	7	7	6	7	6	6
1	25	1	1	1	1	1	1	0	0	3	0	0	1	1	0	0	0	3	0	0	0	0	2	0	0	0	3	0	3	2	7	7	7	7	7	7	6	4	4	5	4	3
1	25	2	1	1	1	1	0	0	1	3	0	0	3	0	0	0	0	3	0	0	0	0	3	0	1	1	3	0	2	2	9	8	10	10	10	8	9	5	6	6	6	6
1	26	2	1	1	1	1	1	0	2	1	2	0	2	1	1	3	1	1	0	0	1	1	0	1	3	3	1	3	3	2	8	6	7	9	9	7	9	5	6	6	5	4
1	22	2	1	3	0	0	1	0	1	1	0	0	3	0	0	0	1	2	0	0	0	0	1	0	0	3	2	0	1	1	7	6	7	7	8	7	8	5	5	5	5	5
1	34	1	1	5	1	1	2	0	0	3	0	0	4	0	0	0	0	0	1	0	0	0	0	1	0	0	3	0	2	2	7	5	9	9	8	5	5	5	6	5	3	4
1	20	2	1	1	0	0	3	3	3	0	2	0	0	3	3	1	3	0	1	0	2	2	0	2	3	4	0	2	0	0	8	8	6	3	3	2	7	6	6	6	6	5
1	22	1	1	1	0	0	0	1	2	0	0	0	0	0	0	0	4	0	0	1	0	0	0	0	0	4	0	2	0	3	8	8	2	0	5	8	9	5	6	6	5	6
1	37	1	1	3	0	0	2	0	1	0	0	0	0	1	0	0	3	0	0	0	0	0	0	1	0	2	0	0	0	1	4	5	4	3	3	5	5	3	4	4	3	4
1	27	2	1	3	0	0	0	0	1	3	0	0	4	0	0	2	0	4	0	0	0	0	3	0	0	1	4	0	3	2	4	3	9	8	8	8	6	4	5	6	6	5
1	34	2	3	4	0	0	2	0	3	1	1	1	2	2	1	1	2	0	1	1	0	0	0	1	1	3	1	0	1	1	8	8	6	6	6	7	7	6	5	6	5	5
1	25	2	1	1	1	1	0	2	0	3	0	0	3	3	0	0	0	3	0	0	1	0	3	0	0	0	3	0	3	3	9	9	9	8	9	9	9	5	6	5	5	4
1	21	1	1	1	1	1	0	0	0	2	0	0	1	3	0	0	0	1	0	0	0	0	0	1	0	1	3	0	1	3	5	3	4	7	8	8	8	5	5	5	5	4
1	47	1	2	3	1	1	0	0	0	3	0	0	4	0	0	0	0	3	0	0	0	0	3	0	2	3	3	0	3	1	9	9	9	9	9	5	9	6	6	6	6	6
1	30	2	1	1	1	1	0	0	1	2	0	0	3	0	0	0	0	3	0	0	0	0	2	0	0	1	2	0	1	1	6	6	8	5	7	4	6	5	6	6	5	3
1	28	1	1	2	1	1	0	0	0	3	0	0	4	0	0	0	0	3	0	0	0	0	3	0	0	0	4	1	3	1	9	9	9	8	10	8	9	4	6	3	5	3
1	30	2	1	2	0	0	0	3	2	2	2	0	1	3	1	1	2	1	2	0	0	0	0	0	4	3	1	0	0	3	9	9	8	7	7	8	9	7	7	6	5	6
1	27	2	2	3	0	0	0	0	0	3	0	0	4	0	0	0	0	4	0	0	0	0	4	0	0	0	4	0	4	3	3	2	8	10	10	9	10	5	5	7	7	7
1	35	2	2	3	1	1	2	0	3	0	2	2	1	3	0	4	4	0	1	0	2	3	0	3	4	4	0	1	0	0	5	4	3	4	3	3	10	4	6	5	6	3
1	57	2	3	2	0	0	0	0	0	3	0	1	4	0	0	0	0	3	0	0	0	0	1	0	0	0	4	0	2	3	8	8	8	8	8	8	8	5	4	4	4	4
1	45	2	2	5	0	0	0	0	1	3	0	0	4	0	0	0	1	4	0	0	0	0	3	0	0	1	3	0	4	3	8	9	8	9	10	8	10	7	7	7	7	6
1	23	2	2	2	0	0	0	0	1	2	0	2	3	0	0	0	3	2	0	0	1	0	1	1	2	1	3	1	4	2	9	9	7	7	9	5	8	6	6	6	7	6
1	41	1	2	3	1	1	0	0	0	1	0	0	2	0	0	0	0	2	0	0	0	0	2	0	0	0	3	0	2	3	7	4	7	9	9	9	7	5	6	5	5	5
1	21	1	1	2	0	0	0	0	1	0	0	0	0	1	0	0	1	3	0	0	0	0	1	0	0	2	2	0	1	1	9	8	7	6	9	7	10	6	6	7	5	5
1	39	1	1	2	0	0	2	0	0	0	0	0	0	0	0	0	1	0	0	0	0	1	0	0	0	1	1	1	2	1	5	5	4	4	7	5	4	3	2	3	2	3
1	28	2	1	1	0	0	0	0	1	2	0	0	3	0	0	0	0	3	0	0	0	1	2	0	0	2	3	0	4	2	6	4	7	9	9	7	8	3	5	5	5	5
1	42	2	2	3	0	0	0	0	0	2	0	0	3	0	0	0	0	3	0	0	0	0	3	0	0	1	3	0	4	3	8	9	9	10	10	9	9	6	6	6	6	6
1	24	2	1	1	0	0	0	0	0	4	0	0	4	0	0	0	0	4	0	0	0	0	4	0	0	0	4	0	4	3	9	8	9	10	9	9	10	6	6	7	5	6
1	23	2	1	1	0	0	0	0	1	0	1	1	3	1	2	1	2	1	0	1	0	1	0	0	2	2	1	2	0	0	5	5	5	5	5	5	5	4	5	4	4	3
1	22	1	1	1	0	0	0	0	1	2	0	0	2	0	0	0	0	2	0	0	0	0	1	0	0	1	3	0	3	1	9	7	8	7	9	6	6	2	3	3	2	2
1	37	1	2	5	1	0	0	0	0	2	0	0	2	0	0	1	0	3	0	0	0	1	2	0	0	1	3	0	3	3	8	7	8	8	9	9	7	6	6	6	5	3
1	30	2	2	2	0	0	1	2	3	0	0	1	0	2	1	2	3	1	2	0	0	2	1	0	2	3	1	0	3	0	9	9	6	3	8	0	5	5	5	6	5	5
1	28	2	1	1	0	0	0	0	1	2	0	0	2	1	0	0	0	3	0	0	0	0	2	0	0	1	3	0	4	2	6	4	6	9	9	5	8	5	5	6	5	5
1	54	2	2	4	0	0	2	0	1	0	0	0	0	2	0	0	0	0	0	0	0	0	0	0	0	1	1	0	3	0	7	6	6	7	9	5	9	6	6	6	7	6
1	49	1	1	2	0	0	1	0	2	2	1	0	1	3	0	0	0	3	0	0	0	0	1	1	1	2	2	0	3	2	7	3	7	7	7	7	7	4	4	4	4	5
1	21	2	1	1	0	0	0	0	1	3	0	0	4	0	0	0	0	3	0	0	0	0	3	0	0	0	3	0	3	2	8	8	9	8	9	6	7	5	5	6	6	7
1	28	2	2	5	0	0	1	1	4	1	0	1	1	2	1	1	1	0	0	0	0	2	0	0	2	4	1	0	2	0	7	7	6	6	8	2	3	6	6	6	7	5
1	37	2	2	4	0	0	1	0	2	2	0	1	2	1	1	0	1	2	0	0	0	1	2	0	0	2	3	3	3	2	8	7	8	8	7	7	9	5	6	6	6	4
1	24	1	1	1	0	0	0	0	0	2	0	0	1	0	0	0	0	0	0	0	0	0	2	0	0	1	2	0	3	1	7	6	6	9	7	7	8	3	2	2	5	2
1	24	2	1	3	0	0	0	0	0	3	0	0	4	0	0	1	1	3	0	0	0	0	2	0	0	2	2	0	3	1	8	8	8	8	8	5	10	5	5	6	5	3
1	54	1	2	5	0	0	1	0	1	1	0	0	1	0	0	1	0	1	0	0	0	0	1	0	0	3	2	1	3	2	8	7	8	8	8	6	8	5	5	4	6	2
1	58	2	3	3	0	0	0	0	0	2	0	0	2	1	0	0	0	3	0	0	0	0	2	2	0	0	3	0	3	1	4	4	7	8	7	6	9	5	5	5	7	6
1	27	2	1	1	0	0	2	0	3	1	2	2	1	0	3	2	3	1	0	0	2	1	2	0	4	3	2	3	2	1	5	3	5	5	7	4	7	3	4	4	4	2
1	24	2	1	1	0	0	3	2	4	0	3	2	0	3	2	2	3	0	1	0	1	2	0	1	3	4	0	3	0	2	4	5	2	2	5	5	10	5	6	5	5	3
1	63	1	2	3	0	0	0	0	1	2	0	0	1	0	0	0	0	2	0	0	0	0	1	0	0	1	2	0	1	1	7	7	9	9	9	9	10	7	7	7	7	7
1	26	1	1	2	0	0	0	0	0	3	0	0	4	0	0	0	0	3	0	0	0	0	2	0	0	1	3	0	3	3	8	8	8	8	8	9	10	6	7	6	6	6
1	39	2	1	4	0	0	0	0	1	1	0	0	3	0	0	0	0	3	0	0	0	0	3	0	0	1	3	0	3	3	7	7	7	7	8	8	10	6	6	6	6	5
1	19	1	1	1	1	1	3	3	1	0	0	1	0	0	0	1	3	1	0	0	0	1	0	0	0	2	0	1	2	0	8	7	3	3	6	0	0	6	7	6	6	2
1	33	1		3	1	1	2	2	2	1	1	1	2	2	1	1	2	2	2	2	2	2	3	2	2	3	2	2	3	1	5	5	5	6	6	6	7	5	5	5	5	5
1	26	2	1	1	0	0	0	0	0	2	0	0	3	0	0	0	0	1	0	0	0	0	3	0	0	0	3	0	3	3	8	8	9	9	9	8	8	5	7	5	5	5
1	42	1	2	1	1	1	0	0	0	3	0	0	3	0	0	0	0	3	0	0	0	0	2	0	0	0	4	0	3	3	8	8	9	9	9	7	8	6	7	6	6	6
1	28	1	1	5	0	0	0	2	0	2	0	0	0	2	0	0	0	0	0	0	0	0	1	1	0	1	3	0	3	2	5	7	6	6	8	6	5	2	2	2	3	2
1	29	2	1	1	0	0	0	1	0	3	1	0	2	0	1	0	0	3	0	0	2	0	2	0	1	1	3	1	3	1	6	9	7	9	9	5	9	3	3	4	4	6
1	27	2	1	3	0	0	0	0	1	0	0	0	2	0	0	0	1	2	0	0	0	0	1	0	1	1	3	0	1	2	6	6	8	5	6	8	9	6	6	6	5	5
1	32	1	1	1	0	0	1	0	1	1	0	0	2	3	0	1	3	1	0	0	0	1	0	3	0	4	1	2	1	3	6	8	3	3	4	8	9	2	6	3	2	5
1	42	1	1	2	1	1	0	2	1	1	1	0	1	2	1	1	3	2	1	2	0	1	0	0	3	3	0	2	0	0	6	4	3	2	4	2	5	5	6	5	5	3
1	27	2	1	3	1	0	2	1	4	0	1	1	1	1	0	1	4	0	1	1	1	1	0	1	0	4	0	1	0	0	6	3	3	3	3	3	3	5	5	5	3	2
1	20	2	1	1	0	0	1	1	3	1	2	0	1	3	0	4	2	1	0	1	3	3	0	4	1	3	0	4	0	0	5	3	3	4	2	3	3	3	2	3	1	1
1	28	2	1	1	0	0	0	0	0	4	0	0	3	0	0	0	0	4	0	0	0	0	3	0	0	0	4	0	3	2	7	7	9	9	9	8	10	5	5	6	6	3
1	24	2	1	1	0	0	2	3	0	0	0	0	0	4	0	1	4	0	0	1	0	1	0	3	0	4	0	0	0	0	3	0	1	2	7	0	8	3	3	1	1	1
1	36	1	2	3	0	0	0	0	1	2	1	0	0	3	0	0	1	2	0	1	0	1	2	1	0	2	2	1	4	1	7	6	7	7	9	4	8	5	6	5	5	5
1	65	2	2	3	1	1	0	0	1	3	0	0	3	0	0	0	0	3	0	0	0	0	3	0	0	1	3	0	3	3	8	7	7	8	8	7	8	7	6	6	6	4
1	37	2	2	3	1	1	0	0	1	2	0	2	2	0	0	0	0	2	0	0	0	0	2	0	0	1	3	0	3	2	8	8	8	8	8	7	9	5	5	5	5	4
1	23	2	1	1	1	1	1	0	0	0	0	0	1	0	0	0	0	2	0	0	0	0	2	0	0	2	3	0	3	1	9	8	8	8	9	7	7	5	6	6	7	1
1	48	2	4	3	1	1	1	3	1	1	0	0	1	3	0	1	2	0	0	0	1	1	1	1	1	4	1	0	1	0	9	8	6	5	6	5	9	6	6	7	6	6
1	22	2	2	3	0	0	1	1	3	0	0	2	1	4	0	1	3	1	0	1	0	1	0	4	2	4	1	1	0	3	7	7	5	5	7	7	8	6	6	6	7	6
1	26	2	1	3	0	0	0	0	2	2	0	0	3	0	0	0	0	3	0	0	1	0	1	0	0	2	2	0	3	1	7	6	8	8	8	6	8	6	6	7	6	6
1	20	2	1	1	0	0	0	0	1	2	0	0	3	0	0	0	1	2	0	0	0	0	2	0	0	1	3	0	3	2	7	6	8	8	8	8	9	4	6	6	4	4
1	54	2	2	2	0	0	0	0	2	1	0	0	3	0	0	0	0	1	0	0	0	0	3	0	0	1	3	0	3	4	8	7	9	8	8	9	10	6	6	6	6	5
1	36	2	2	5	0	0	0	1	0	3	0	0	2	0	0	0	0	4	0	0	0	0	2	0	0	0	3	0	3	3	7	8	8	8	7	7	7	7	7	7	7	7
1	26	1	1	2	0	0	0	1	0	2	0	0	2	1	1	0	1	3	0	1	0	0	2	1	1	2	3	0	2	2	8	7	7	9	9	7	6	6	6	6	6	5
1	42	2	2	4	0	0	0	0	0	3	0	0	4	0	0	0	0	3	0	0	0	0	3	0	0	0	3	0	4	3	8	8	9	9	9	8	9	6	7	7	7	6
1	25	1	2	1	1	1	0	0	0	4	4	4	4	0	0	0	0	4	0	0	0	0	4	0	0	0	4	0	4	2	5	4	8	8	8	6	8	5	5	5	5	4
1	30	1	1	1	0	0	0	0	0	1	0	0	0	0	0	0	0	2	0	0	0	0	1	0	0	0	3	0	2	2	6	6	7	7	8	8	7	2	4	5	3	5
1	26	2	1	2	0	0	0	1	1	3	0	0	2	0	0	1	0	2	0	0	2	0	1	1	1	1	3	1	3	1	7	8	7	8	7	7	8	5	3	5	7	5
1	61	2	2	5	1	1	0	0	1	2	1	1	2	1	1	1	0	1	0	0	0	0	1	1	1	1	1	0	2	2	8	7	8	8	8	8	8	3	5	5	5	5
1	21	1	1	1	0	0	1	1	0	2	0	0	2	2	0	0	0	1	0	0	0	0	1	1	0	2	2	1	0	3	8	7	6	5	8	8	8	4	5	6	6	2
1	24	2	1	2	0	0	0	0	1	4	0	0	4	2	0	0	1	3	0	0	4	0	2	0	1	2	3	0	1	1	6	3	7	9	8	6	10	3	3	5	4	5
1	24	2	2	1	1	1	0	0	1	1	0	0	2	0	0	0	0	2	0	0	1	0	1	0	1	1	2	0	2	1	7	6	8	8	8	8	8	4	5	5	3	3
1	21	2	1	1	1	1	2	3	4	1	4	2	0	1	3	2	3	1	1	1	0	1	0	0	0	3	2	3	4	0	5	3	6	8	10	3	8	3	3	5	6	5
1	26	2	1	3	1	1	1	0	2	2	0	0	2	1	0	0	2	2	1	0	0	1	2	0	2	2	2	1	3	1	9	6	8	8	9	6	9	5	6	5	5	5
1	20	1	1	1	0	0	0	0	0	3	0	0	3	0	0	0	0	3	0	0	0	0	2	0	0	0	4	0	4	4	8	8	10	10	10	10	10	5	5	5	2	2
1	35	2	2	4	1	1	0	0	1	3	0	0	4	0	0	0	0	3	0	0	0	0	3	0	0	1	3	0	2	3	9	8	9	7	8	8	9	6	6	6	7	6
1	23	2	1	1	0	0	0	0	0	2	0	0	4	0	0	0	0	3	0	0	0	0	2	0	0	1	4	0	3	2	8	6	8	8	8	7	8	6	5	6	6	2
1	28	2	2	3	0	0	1	1	2	1	1	1	1	1	0	0	3	1	0	0	0	0	0	1	1	3	1	1	1	1	8	7	8	7	7	7	8	6	6	6	7	6
1	39	1	2	2	0	0	0	0	0	2	0	0	0	0	0	0	0	0	0	0	0	0	0	0	0	0	2	0	2	0	4	5	5	5	5	2	5	3	4	5	5	3
1	29	2	1	1	1	1	1	0	1	3	0	0	3	2	0	1	0	2	0	0	0	1	3	1	0	2	3	0	2	0	8	6	7	8	7	7	9	1	1	1	1	2
1	59	2	2	4	0	0	0	0	1	1	0	0	3	0	0	0	0	3	0	0	0	0	2	0	0	1	2	0	3	2	8	8	7	7	9	6	9	6	6	6	5	5
1	23	1	1	1	1	1	0	0	0	3	0	0	3	0	0	0	0	3	0	0	0	0	3	0	0	1	3	0	4	3	7	7	8	8	8	7	8	6	6	6	6	5
1	66	2	3	3	1	1	0	0	1	2	0	0	3	0	0	1	0	2	1	0	0	0	3	0	1	1	3	0	3	2	8	8	8	7	8	8	9	6	6	6	5	6
1	21	2	1	1	0	0	0	0	2	1	1	0	2	1	1	1	2	2	1	1	0	1	2	0	1	3	1	0	2	3	9	8	8	6	9	9	9	6	6	6	6	5
1	43	2	2				0	0	0	3	0	0	3	0	0	0	0	3	0	0	0	0	3	0	0	1	3	0	4	2	10	10	8	10	10	5	10	6	6	6	6	5
1	60	1	1	3	0	0	0	0	1	0	0	0	1	0	0	0	1	1	0	0	0	0	0	0	1	1	1	0	0	1	7	5	5	4	4	6	5	4	4	4	4	4
1	21	1	1	2	0	0	0	0	1	3	0	0	3	0	0	0	0	3	1	0	0	0	2	0	0	2	3	1	4	3	8	7	7	7	9	7	8	6	7	7	6	3
1	46	2	2	5	0	0	0	0	0	4	0	0	4	0	0	0	0	4	0	0	0	0	3	0	0	0	4	0	4	3	9	9	9	10	10	9	10	7	7	6	6	5
1	20	2	1	1	1	1	0	0	1	2	1	0	4	2	0	1	3	2	0	0	0	1	1	1	0	2	3	2	1	4	7	4	8	7	8	10	9	5	6	5	5	7
1	21	2	2	1	1	1	0	0	1	2	0	0	3	0	0	0	0	1	0	0	0	0	1	0	0	0	3	0	3	3	8	9	7	8	8	8	8	5	4	4	4	6
1	33	2	1	2	0	0	1	3	2	2	1	0	0	3	0	1	3	1	0	2	1	0	0	4	0	4	1	1	2	0	5	3	6	6	8	4	9	4	4	5	3	2
1	38	1	1	1			0	0	0	2	0	0	2	0	0	0	0	3	0	0	0	0	2	0	0	0	3	0	4	2	5	5	4	6	5	6	10	1	2	6	6	1
1	41	2	2	4	1	1	0	0	2	1	1	0	2	1	1	0	1	2	0	0	0	0	2	0	0	2	2	0	4	1	6	6	8	8	9	5	9	6	6	6	6	3
1	56	2	2	4	0	0	0	0	0	4	0	0	2	0	0	0	0	4	0	0	0	0	2	0	0	0	4	1	4	4	7	7	7	7	7	7	6	7	6	6	5	6
1	19	1	1	1	0	0	0	0	0	3	0	0	1	1	0	0	0	3	0	0	0	0	2	0	0	0	3	0	3	3	8	8	8	9	9	9	9	3	3	3	2	6
1	23	1	1	1	1	1	0	0	0	2	0	0	1	2	0	0	0	2	0	0	0	0	1	2	0	1	3	0	3	3	7	7	7	7	7	7	7	5	6	6	5	4
1	21	2	1	1	1	1	0	0	1	4	0	0	4	0	0	0	0	4	0	0	0	0	4	0	0	0	4	0	3	3	9	8	9	9	10	8	10	6	6	6	6	7
1	52	2	3	2	1	1	0	0	1	4	0	0	4	0	0	0	0	3	0	0	0	0	2	0	0	1	3	0	4	1	6	6	8	8	8	5	8	5	5	5	3	2
1	38	2	2	4	1	1	0	0	1	3	0	0	3	0	0	0	0	3	0	0	0	0	3	0	0	0	3	0	3	3	8	6	8	9	8	8	8	6	6	6	7	6
1	23	2	1	1	1	1	0	0	1	2	0	0	4	0	0	0	0	3	0	0	0	0	2	0	0	2	3	0	1	1	8	9	8	6	7	6	8	5	6	6	5	6
1	36	2	2	4	0	0	0	0	2	2	3	1	4	0	0	0	2	3	0	0	0	0	1	0	0	1	3	1	2	2	7	7	8	8	7	8	8	6	5	6	3	3
1	24	2	1	2	0	0	0	0	2	1	0	0	3	0	0	1	1	2	0	0	0	0	2	0	0	3	2	0	1	1	8	9	8	5	6	5	10	5	5	6	5	5
1	55	2	2	4	1	1	0	0	1	3	1	1	3	1	0	0	2	2	0	0	0	0	1	0	0	1	2	0	2	1	8	8	7	8	7	7	8	6	6	6	6	6
1	48	1	2	4	0	0	1	0	0	2	0	0	4	0	0	0	1	0	0	0	0	0	2	0	0	1	3	0	2	2	8	8	8	8	8	7	8	6	6	6	6	5
1	20	2	1	1	0	0	1	2	3	1	1	0	2	3	1	0	1	3	1	1	0	0	3	2	2	2	3	2	1	0	7	10	8	5	7	5	8	7	7	7	6	5
1	27	1	2	3	0	0	0	0	1	3	1	0	3	0	0	0	1	2	0	0	0	0	0	0	0	2	1	0	2	0	7	7	7	8	8	6	4	6	6	6	6	6
1	32	2	1	2	0	0	0	0	0	4	0	0	4	0	0	0	0	4	0	0	0	0	4	0	0	0	4	0	3	3	9	9	10	9	9	8	9	6	6	6	6	6
1	23	2	1	3	0	0	1	4	3	0	1	1	0	4	2	2	3	1	2	2	2	2	0	3	2	3	1	2	1	2	8	8	3	3	5	6	6	5	6	6	6	5
1	58	1		3	1	1	1	0	2	1	0	0	2	0	0	0	0	1	0	0	0	0	1	0	0	1	1	1	2	0	7	4	8	6	7	1	2	5	6	6	6	4
1	22	1	1	1	0	0	0	1	1	3	0	0	2	1	0	0	0	4	0	0	1	0	3	0	0	1	3	0	3	2	9	9	9	8	9	6	8	5	5	6	5	6
1	55	2	2	5	0	0	0	2	0	3	0	0	0	1	0	1	2	1	0	0	0	0	0	0	1	1	1	0	2	1	6	6	6	5	5	7	10	7	7	6	6	6
1	28	2	1	5	1	1	0	0	2	1	0	0	3	0	0	3	2	1	0	0	0	0	0	0	1	2	1	0	1	1	5	8	7	6	8	5	8	6	6	6	6	5
1	41	2	2	4	0	0	1	1	1	2	0	0	2	0	0	0	0	2	0	0	0	0	2	0	0	1	2	0	3	2	6	7	7	7	9	7	9	5	5	5	5	5
1	23	2	1	1	1	1	0	1	1	1	0	0	0	4	0	0	0	1	0	0	0	0	0	3	2	2	1	0	2	2	6	5	6	5	8	7	9	4	5	5	3	3
1	28	2	1	5	0	0	1	2	3	1	0	0	1	1	1	2	1	1	1	0	1	1	1	0	1	3	2	2	2	2	5	6	6	6	7	6	5	5	5	6	5	5
1	25	2	1	1	0	0	1	2	2	1	0	0	0	4	0	1	2	1	0	0	0	0	1	3	3	2	1	0	0	3	8	8	4	4	7	8	10	5	5	6	5	5
1	28	1	1	2	0	0	0	0	0	3	0	0	3	0	0	0	0	4	0	0	0	0	4	0	0	0	4	0	4	4	10	10	10	10	10	10	10	6	6	6	6	5
1	26	2	1	1	1	1	0	0	2	3	0	1	3	0	1	0	0	2	0	0	0	0	0	0	0	2	3	0	1	3	7	8	9	7	10	9	10	5	6	5	6	4
1	26	2	1	1	1	1	3	3	4	0	3	1	0	4	2	3	4	0	2	2	4	3	1	4	3	4	0	4	0	1	9	3	5	3	4	7	9	5	5	5	5	4
1	26	2	2	3	0	0	2	3	4	1	0	0	0	4	0	1	3	1	0	0	0	0	1	2	4	4	1	0	2	3	6	6	6	6	6	8	9	7	7	7	7	7
1	52	2	1	2	1	1	4	3	2	0	1	1	0	4	1	1	4	0	1	3	0	3	0	4	4	4	0	3	0	0	8	8	0	0	0	1	1	5	4	4	4	3
1	25	2	1	1	0	0	0	0	2	0	1	0	3	2	0	2	2	1	0	1	1	1	1	2	3	3	2	1	1	1	9	8	7	7	7	6	8	6	5	7	6	7
1	23	2	1	1	0	0	0	0	2	1	0	0	2	0	0	0	2	1	0	0	0	0	2	0	0	1	3	0	1	1	8	8	8	5	8	8	8	3	5	4	5	4
1	20	1	1	1	0	0	0	0	0	2	0	0	2	0	0	0	0	1	0	0	0	0	1	0	0	1	2	0	1	2	5	6	7	5	6	6	4	5	6	5	5	5
1	43	2	2	2	0	0	1	1	1	1	0	0	1	1	1	1	0	2	0	1	0	1	1	1	3	3	2	0	1	1	6	2	7	7	7	6	8	5	7	6	6	6
1	51	2	2	5	1	1	2	0	1	1	0	0	2	1	0	1	1	0	0	0	0	0	0	1	0	2	1	0	1	2	8	9	8	6	5	6	9	6	6	7	6	6
1	20	2	1	1	0	0	0	0	0	3	0	0	3	0	0	0	0	3	0	0	0	0	2	0	0	0	4	0	2	3	9	9	9	8	8	8	9	6	7	6	5	7
1	27	1	1	3	1	1	2	2	4	0	2	1	2	4	3	3	3	2	3	2	0	1	1	4	4	4	0	3	0	4	9	6	8	4	7	9	8	5	6	7	7	4
1	53	2	2	3	1	1	0	0	2	3	0	2	4	0	0	0	0	1	0	0	0	0	2	0	4	3	3	0	3	2	9	9	8	8	8	7	8	6	5	5	5	4
1	30	2	2	3	0	0	0	1	1	3	0	0	2	0	0	0	0	3	0	0	0	0	3	0	0	1	3	0	3	3	9	9	9	9	9	8	9	6	6	6	6	6
1	36	2	2	4	1	1	0	0	0	3	0	0	4	0	0	0	0	4	0	0	0	0	3	0	0	0	4	0	4	2	8	8	8	10	10	8	10	7	7	7	7	6
1	25	2	1	3	1	0	1	3	4	0	1	3	0	4	3	3	3	0	1	1	2	3	3	3	2	4	0	4	0	0	7	7	4	3	5	4	4	2	5	3	2	4
1	34	2	2	2	0	0	3	1	4	2	1	1	1	1	0	1	1	0	1	0	0	1	0	1	2	3	0	2	2	0	7	4	5	6	3	2	7	6	6	6	6	5
1	20	1	1	1	1	1	0	0	1	0	0	0	1	1	0	0	1	0	0	0	0	1	0	0	1	3	0	0	0	1	4	2	3	2	2	6	3	4	3	3	3	2
1	22	3	1	1	1	1	1	2	2	1	2	1	0	2	2	0	0	1	0	0	0	1	2	1	4	2	2	0	4	1	6	7	4	8	8	4	7	2	3	3	2	1
1	23	1	2	1	1	0	2	3	2	0	1	0	0	1	1	2	4	0	1	1	2	1	0	1	2	4	0	1	0	1	7	7	4	2	6	4	10	6	6	6	6	6
1	24	2	1	1	0	0	1	0	3	1	0	0	2	2	0	1	1	0	0	0	0	1	1	0	0	3	1	0	3	1	3	2	5	5	6	2	6	1	1	1	1	1
1	45	2	2	3	0	0	2	2	4	0	2	2	0	1	1	2	2	0	1	2	1	1	0	1	3	4	0	1	1	0	6	6	6	5	5	3	8	5	5	6	6	4
1	24	2	1	2	1	1	0	0	1	1	0	0	2	0	0	0	0	3	0	0	0	0	1	0	0	1	3	0	3	2	7	7	7	8	8	7	8	4	5	6	6	6
1	32	2	1	2	0	0	0	0	1	0	0	0	1	0	0	0	0	2	0	0	0	0	2	0	0	3	2	0	2	3	10	10	10	7	10	9	9	5	6	6	6	7
1	29	1	1	3	0	0	0	0	1	4	0	0	4	0	0	0	0	4	0	0	0	0	3	0	0	0	3	0	3	4	10	10	10	10	10	10	10	1	7	7	7	6
1	39	1	2	3	0	0	0	0	0	1	0	0	2	0	0	0	0	1	0	0	0	0	1	0	0	0	3	0	3	2	6	5	8	7	8	7	8	6	6	6	6	6
1	21	2	1	1	1	1	0	0	2	3	0	0	4	2	0	0	0	3	0	0	0	0	3	0	1	1	3	0	4	2	8	8	7	9	9	7	9	4	5	6	5	4
1	26	2	1	1	0	0	0	0	1	3	0	0	3	0	0	1	0	3	1	0	0	0	2	0	0	1	3	0	3	2	8	8	8	9	9	7	8	6	5	6	7	4
1	23	2	1	2	0	0	3	1	3	0	3	1	0	3	2	2	3	0	3	2	2	3	0	3	3	4	0	3	0	1	7	5	2	1	1	4	7	6	6	6	7	6
1	31	2	2	5	0	0	2	0	0	3	0	1	3	0	0	1	0	1	0	0	1	1	3	0	0	1	3	0	4	2	8	3	9	8	10	6	8	3	2	5	2	6
1	28	2	1	1	0	0	2	2	2	2	1	2	2	1	0	0	3	2	0	0	0	1	0	1	0	2	2	0	2	1	8	7	7	8	7	7	7	5	6	6	6	5
1	37	2	1	2	0	0	0	0	0	3	1	0	2	0	0	0	0	1	0	0	0	0	2	0	0	2	2	1	4	0	9	8	9	9	10	6	7	3	5	3	2	2
1	62	2	2	4	0	0	0	0	0	2	0	0	2	0	0	0	0	1	0	0	0	0	2	0	0	0	3	0	3	2	7	7	7	7	7	7	7	5	5	6	6	5
1	65	1	2	3	0	0	1	3	0	2	0	0	2	0	0	0	1	1	0	0	0	0	0	0	0	2	1	0	1	0	9	9	9	8	8	5	8	6	7	6	6	5
1	44	2	2	4	1	1	0	0	0	4	0	0	2	0	0	0	0	3	0	0	0	0	3	0	0	0	4	0	3	3	8	8	9	9	9	8	9	7	7	7	7	6
1	37	2	2	5	0	0	0	0	0	4	0	0	4	0	0	0	0	4	1	0	0	0	3	0	1	1	4	0	4	3	8	9	10	9	10	8	10	6	6	6	6	6
1	53	1	1	2	0	0	0	0	0	1	0	0	2	0	0	0	0	2	0	0	0	0	1	0	1	1	2	2	2	1	7	7	7	7	7	7	7	5	5	5	5	5
1	41	2	2	3	0	0	0	0	1	3	0	0	3	0	0	0	0	3	0	0	0	0	2	0	0	2	3	0	3	1	8	9	8	9	10	5	10	6	6	6	6	6
1	36	1	1	2	0	0	0	0	0	2	0	0	1	1	0	1	0	2	0	0	0	0	0	1	0	1	2	0	1	1	8	8	9	7	7	6	8	6	5	5	5	5
1	32	2	2	5	0	0	2	0	3	1	0	1	1	3	0	2	3	1	1	1	0	2	1	3	3	3	1	2	1	1	7	6	7	5	6	4	7	6	6	6	6	6
1	49	2	3	2	1	1	0	0	0	4	0	0	4	0	0	0	0	4	0	0	0	0	4	0	0	0	4	0	4	3	9	9	10	10	10	9	10	6	6	6	6	5
1	35	1	1	3	0	0	0	2	0	2	0	0	0	2	0	0	0	2	0	0	0	0	2	0	0	0	4	0	2	2	8	8	8	7	9	7	7	7	7	7	7	7
1	54	1	2	5	0	0	0	0	0	1	0	0	3	0	0	0	0	2	0	0	0	0	1	0	0	1	1	0	2	2	7	6	6	6	7	7	7	6	6	6	6	6
1	45	1	2	2	0	0	0	0	0	3	0	0	2	0	0	0	0	2	0	0	0	0	2	0	0	0	3	0	3	3	8	8	8	7	7	7	8	6	6	6	6	5
1	28	1	1	1	1	1	0	0	0	2	0	0	3	0	0	0	0	2	0	0	0	0	2	0	0	0	3	0	2	2	9	7	9	9	9	9	9	3	3	3	3	4
1	33	2	1	4	1	1	0	0	0	3	0	0	4	0	0	0	0	4	0	0	0	0	3	0	0	0	4	0	4	3	9	8	9	9	9	8	9	5	6	6	7	7
1	58	2	1	3	0	0	1	0	2	2	0	1	3	0	0	0	3	2	0	0	0	0	1	0	0	1	2	0	3	1	6	6	7	7	7	3	7	3	3	4	3	2
1	35	2	2	3	0	0	1	1	2	1	0	0	1	2	0	0	0	1	0	0	1	1	0	1	0	2	1	0	2	1	6	3	5	4	4	4	6	5	5	6	6	4
1	21	2	1	3	1	1	0	0	0	4	0	0	4	0	0	0	0	4	0	0	0	0	4	0	0	0	4	0	4	4	9	9	9	10	10	9	10	6	6	6	6	6
1	36	1	2	1	0	0	1	1	0	0	0	0	0	1	0	0	1	1	0	0	0	0	0	1	0	0	2	1	2	1	6	3	4	6	7	4	7	5	5	6	6	5
1	42	2	1	1	1	1	0	0	0	3	0	0	3	0	0	0	0	3	0	0	0	0	3	0	0	0	3	0	2	1	5	6	7	7	7	7	7	4	5	4	5	4
1	60	2	3	2	0	0	0	1	0	1	0	0	2	1	0	0	0	3	0	0	0	0	2	2	0	2	1	0	1	1	8	8	8	8	8	8	8	4	4	5	6	5
1	52	2	2	2	0	0	4	2	4	0	1	2	0	4	0	3	3	0	1	1	0	4	0	4	4	4	0	3	0	0	8	8	3	2	2	0	8	2	2	2	3	2
1	58	2	2	4	0	0	0	0	0	2	0	0	1	0	0	0	0	2	0	0	0	0	2	0	0	0	4	0	1	1	8	8	8	9	9	7	8	5	5	6	5	5
1	40	2	2	4	0	0	0	0	0	3	0	3	4	0	0	0	0	4	0	0	0	0	3	0	0	0	4	0	3	4	8	7	8	8	8	8	8	5	6	6	6	6
1	38	2	2	5	1	1	0	2	1	0	0	0	0	2	0	0	1	0	0	0	1	0	0	0	0	2	1	0	0	1	5	5	4	6	6	4	1	5	6	5	6	3
1	26	2	1	2	1	1	0	0	2	1	0	0	3	0	0	1	3	1	1	0	0	0	0	0	0	2	1	1	3	2	6	7	5	8	7	5	9	6	6	6	6	4
1	30	1	1	2	1	1	2	3	4	1	4	2	1	3	2	4	3	1	1	2	0	1	0	1	0	4	1	4	0	2	7	4	4	3	3	5	7	3	4	4	5	2
1	25	2	1	1	0	0	0	0	0	3	0	0	3	0	0	1	0	3	0	0	0	0	3	0	0	1	3	0	3	3	8	5	7	7	7	7	7	4	4	4	5	5
1	46	2	2	2	0	0	2	0	1	0	0	0	2	0	1	0	1	0	0	0	0	0	0	0	1	3	0	0	4	0	8	8	8	6	8	3	8	5	5	7	6	5
1	20	2	1	1	0	0	0	0	1	3	0	0	3	0	0	1	1	3	1	0	0	1	3	0	0	2	3	1	3	3	8	1	9	10	10	9	8	1	1	2	2	2
1	19	2	1	1	1	1	0	0	1	4	0	1	4	0	0	0	0	4	0	0	0	0	3	0	0	0	4	0	3	3	8	7	10	10	10	9	10	7	7	7	7	6
1	33	2	2	5	0	0	0	0	2	2	0	0	2	0	0	0	2	2	0	0	0	0	1	0	0	3	2	0	2	1	8	8	8	7	9	5	8	5	5	5	6	5
1	51	1	2	4	0	0	3	0	3	0	1	0	3	1	0	1	3	0	1	0	0	1	0	1	0	3	0	1	0	0	9	9	9	2	2	2	8	7	7	7	7	5
1	37	1	2	3	1	1	0	1	2	2	1	2	0	2	0	2	1	2	0	2	0	0	2	2	0	3	2	1	2	2	7	7	7	6	7	6	8	1	4	3	5	3
1	32	2	2	3	1	1	0	0	0	3	0	0	4	0	0	0	0	3	0	0	0	0	4	0	0	0	4	0	4	3	7	7	9	10	10	8	10	5	6	7	6	5
1	23	2	1	1	0	0	2	3	3	1	0	1	0	4	0	1	3	0	2	1	2	1	0	3	1	4	0	3	0	0	10	3	3	3	3	3	7	4	4	4	3	3
1	26	2	1	3	0	0	0	0	0	2	0	0	2	0	0	1	0	2	0	0	0	0	1	0	1	1	2	0	1	1	8	8	7	6	7	4	7	6	6	6	6	6
1	26	2	1	1	1	1	1	0	2	1	0	0	1	1	1	0	0	1	0	0	0	0	0	1	1	2	1	0	1	0	2	2	5	5	6	4	5	4	4	4	4	3
1	19	2	1	1	1	1	1	0	1	2	0	1	1	2	0	1	0	2	0	0	0	1	2	1	1	1	2	2	3	0	8	7	7	7	9	5	7	5	5	6	5	5
1	23	1	1	1	0	0	0	1	0	2	0	0	1	0	0	0	0	2	0	0	0	0	2	0	0	0	2	0	2	3	8	6	7	8	7	8	6	6	5	5	6	7
1	36	1	1	2	0	0	1	1	1	1	0	0	1	1	0	1	0	1	1	0	0	1	1	1	1	2	1	1	0	0	7	7	7	6	7	6	8	2	2	2	2	2
1	37	2	1	5	1	1	0	0	1	3	0	1	3	0	0	1	0	3	0	0	0	0	3	0	0	1	4	0	3	1	9	8	9	10	9	7	8	5	6	6	5	4
1	43	2	1	2	0	0	0	0	0	0	0	0	3	0	1	1	0	2	0	0	0	0	2	0	0	2	3	1	0	0	9	8	8	8	8	6	8	6	6	6	6	6
1	37	2	1	1	0	0	1	2	2	0	0	0	0	3	0	0	2	0	1	0	3	0	0	2	3	3	0	0	2	0	8	7	5	6	6	3	7	5	5	6	5	5
1	27	2	1	1	1	1	0	0	1	3	0	0	4	0	0	0	0	3	1	0	0	0	3	0	1	1	3	0	4	3	9	9	9	10	9	7	10	5	5	5	5	6
1	32	2	2	2	0	0	0	2	1	3	0	0	1	2	0	0	1	3	0	0	0	0	1	1	0	1	2	0	1	1	9	9	8	7	8	7	10	5	6	5	6	4
1	27	2	1	4	1	0	0	1	3	2	1	1	3	1	0	1	1	1	0	1	0	2	1	1	4	3	1	2	1	1	3	5	5	3	4	3	10	5	6	5	6	6
1	30	2	2	2	0	0	1	2	1	2	0	0	1	3	1	0	2	2	0	1	0	0	0	1	1	3	2	2	3	0	7	7	6	7	7	3	9	6	6	6	6	6
1	53	2	3	2	1	1	3	4	3	0	3	3	0	3	2	3	3	0	1	3	2	3	0	1	3	4	0	3	0	0	3	3	3	3	3	3	4	3	4	3	5	2
1	23	2	1	2	1	1	0	0	2	1	0	0	3	0	0	1	1	2	0	0	0	0	1	0	0	2	3	0	2	3	8	8	7	7	8	9	9	7	7	6	6	5
1	20	1	1	1	0	0	0	0	0	2	0	0	1	2	0	0	0	2	0	0	0	0	2	0	0	0	2	0	3	3	6	6	7	6	6	6	6	6	5	5	6	4
1	24	2	1	1	0	0	1	1	0	2	0	0	2	1	0	0	0	2	0	0	0	0	2	0	3	2	2	0	2	1	7	6	8	7	8	5	9	5	5	5	5	6
1	40	2	2	4	1	1	2	2	3	0	2	2	1	2	2	2	3	0	1	1	0	2	1	3	2	4	0	2	0	1	8	8	6	4	4	6	7	5	5	5	5	5
1	21	2	1	1	0	0	0	0	0	3	0	0	4	0	0	0	0	3	0	0	0	0	2	0	0	0	4	0	3	2	7	7	8	8	8	7	10	6	6	7	7	7
1	51	1	2	3	0	0	0	0	0	2	0	0	3	0	0	0	0	3	0	0	0	0	2	0	0	0	3	0	3	2	8	6	7	7	8	8	7	2	3	2	4	3
1	64	2	2	2	1	1	2	0	3	1	0	2	1	0	0	2	2	3	0	1	0	1	0	0	0	0	2	2	3	0	6	4	5	10	9	4	9	6	6	6	7	7
1	51	2	2	5	0	0	0	0	0	3	0	0	3	0	0	1	0	3	0	0	0	0	3	0	1	1	3	0	3	3	9	9	9	8	8	8	9	7	6	7	6	6
1	26	2	1	3	0	0	0	0	1	3	0	0	4	0	0	0	0	4	0	0	0	0	3	0	0	1	3	0	3	2	9	7	8	8	8	5	8	6	6	6	6	5
1	41	2	2	5	0	0	0	0	0	1	0	0	4	0	0	0	0	2	0	0	0	0	1	0	0	1	3	0	2	2	7	8	9	9	8	8	9	6	6	6	7	6
1	49	2	2	5	1	1	0	0	2	2	0	0	3	0	0	0	1	3	0	0	0	0	3	0	0	2	3	0	4	2	8	6	8	8	6	7	8	7	7	7	6	7
1	39	2	1	1	0	0	0	0	2	1	0	0	2	1	0	0	1	1	0	0	0	0	0	0	0	2	1	1	2	0	6	6	7	6	6	5	10	4	3	4	3	3
1	24	2	1	1	0	0	0	2	2	0	0	0	1	0	0	0	2	1	0	0	2	0	0	0	1	2	2	1	1	0	6	5	6	6	6	5	7	5	5	5	5	4
1	22	2	1	1	0	0	0	0	0	3	0	0	3	0	0	0	0	3	0	0	0	0	2	0	0	2	3	0	2	2	8	8	8	7	7	7	9	5	5	5	5	5
1	58	1	2	4	0	0	0	0	1	2	0	0	3	0	0	0	2	3	0	0	0	0	2	0	0	1	3	0	1	2	8	10	9	7	10	7	8	5	2	6	6	4
1	27	2	1	2	1	1	2	2	3	1	2	1	1	3	1	3	3	1	1	1	1	2	1	3	3	3	1	2	2	2	5	6	3	1	3	6	8	6	5	5	6	5
1	51	1	2	5	1	1	0	0	0	1	0	0	2	0	0	0	0	2	0	0	0	0	2	0	0	1	2	0	3	2	7	7	8	8	9	6	7	6	6	5	7	4
1	22	2	1	1	0	0	1	0	1	0	0	0	1	0	0	0	3	2	0	0	0	0	0	0	0	0	0	0	2	1	2	0	2	4	4	4	0	1	2	1	1	1
1	24	2	1	1	0	0	0	1	0	2	0	0	3	1	0	0	0	2	0	0	0	0	2	0	0	0	3	0	3	2	8	8	8	9	10	8	9	6	5	7	6	6
1	23	2	1	2	1	1	1	0	0	2	0	0	1	1	0	0	0	2	0	0	0	0	2	0	1	1	3	0	3	2	8	8	7	7	9	6	9	5	4	5	5	4
1	38	1	2	3	0	0	0	0	0	2	0	0	3	0	0	0	0	2	0	0	0	0	1	0	0	0	2	0	2	2	6	7	7	7	8	6	8	5	5	5	6	5
1	42	2	2	5	0	0	1	4	4	0	4	3	0	4	4	3	4	0	4	2	4	4	0	4	4	4	0	4	3	0	10	10	0	5	8	0	10	1	1	3	2	3
1	25	2	1	1	1	1	1	1	3	1	1	2	1	0	0	0	3	1	0	0	0	0	1	0	1	3	1	1	1	0	6	6	5	5	5	3	6	4	4	4	5	3
1	29	2	2	1	0	0	0	0	1	2	0	1	4	0	0	0	0	3	0	0	0	0	3	0	0	1	3	1	2	3	8	7	8	7	9	8	10	5	5	6	5	5
1	31	1	1	3	1	1	0	4	4	0	3	2	0	4	2	2	3	0	1	0	2	2	0	4	0	4	0	3	1	0	8	5	7	4	6	1	6	6	6	6	5	2
1	46	2	2	4	0	0	2	1	2	2	0	0	2	2	0	1	1	1	0	0	1	0	1	1	0	2	2	0	2	2	8	6	7	5	5	5	8	7	7	7	7	6
1	28	2	2	2	1	1	0	0	1	2	0	0	0	1	0	2	0	1	0	0	0	0	0	0	0	2	1	0	3	0	8	8	8	7	8	6	5	6	6	6	6	4
1	20	2	1	1	0	0	0	0	0	2	0	0	2	0	0	0	0	2	0	0	0	0	1	0	0	0	4	0	1	2	9	9	9	7	9	9	8	4	6	5	5	4
1	22	2	1	1	1	1	1	1	1	1	0	0	1	0	0	0	0	3	0	0	1	0	1	1	1	1	2	1	2	0	8	5	7	8	9	4	4	6	7	7	6	5
1	20	2	1	1	0	0	3	3	4	0	3	3	0	4	2	3	4	0	2	1	1	3	0	3	3	4	0	3	0	2	7	6	2	0	1	8	9	6	7	7	7	6
1	29	2	3	3	0	0	0	0	0	2	0	0	2	1	0	0	0	3	0	0	0	0	2	0	0	0	3	0	2	2	8	6	9	8	8	8	7	5	5	5	5	4
1	25	2	1	1	0	0	0	0	0	2	0	0	3	0	0	0	0	3	0	0	0	0	2	0	0	1	3	0	2	2	9	10	10	7	9	6	9	6	5	6	5	2
1	24	2	1	2	1	1	0	0	1	2	0	1	4	0	0	0	1	3	0	0	0	0	3	0	0	1	3	0	2	2	8	8	8	7	7	8	8	6	6	7	6	6
1	48	1	2	5	0	0	0	1	0	1	0	0	1	1	0	0	0	2	1	0	2	0	1	0	0	2	3	0	4	1	8	8	6	6	8	4	7	6	6	7	6	5
1	32	2	2	3	1	1	0	0	0	4	0	0	3	0	0	0	0	3	0	0	0	0	3	0	2	0	3	0	3	3	8	5	9	9	9	9	9	6	6	6	6	6
1	28	2	1	4	1	1	1	0	1	2	0	0	1	1	0	0	1	1	0	0	0	1	0	1	0	3	1	0	1	1	9	9	6	4	7	7	9	5	4	6	5	5
1	31	2	2	2	0	0	0	0	2	0	0	0	4	0	0	2	0	2	0	0	0	0	2	0	1	3	2	0	0	0	5	4	5	3	5	2	7	6	6	6	6	4
1	22	2	1	1	1	1	0	0	1	2	0	1	3	0	0	0	0	3	0	0	0	0	2	0	1	1	3	0	2	3	8	7	9	8	8	9	9	6	6	6	6	6
1	25	2	1	1	1	1	0	0	1	1	0	0	3	0	0	0	0	3	0	0	0	0	3	0	0	1	3	0	4	2	8	7	8	9	8	8	8	7	6	7	7	7
1	21	2	1	2	0	0	0	0	0	4	0	0	3	2	0	0	0	4	0	0	0	0	4	0	0	0	4	0	4	3	9	9	9	9	9	7	7	6	6	7	6	2
1	33	1	1	1	0	0	0	0	0	2	0	0	2	0	0	0	0	2	0	0	0	0	0	0	0	0	2	0	2	2	5	4	5	7	8	6	5	4	4	4	4	3
1	32	1	2	4	0	0	0	0	0	1	0	0	2	1	0	0	0	1	0	0	0	0	1	0	0	2	1	1	1	0	8	7	7	6	7	6	9	2	6	7	6	6
1	27	2	1	2	0	0	0	0	2	2	0	0	3	0	0	1	0	2	0	0	0	0	1	0	4	2	2	0	2	1	8	7	8	7	8	6	9	6	7	7	7	5
1	27	1	1	2	0	0	2	3	1	1	2	1	0	2	1	2	2	1	1	1	0	1	1	2	3	2	1	2	1	1	3	3	4	2	4	2	5	3	3	3	3	2
1	38	3	3	1	1	1	1	1	3	2	1	1	0	3	0	2	4	0	2	0	1	2	0	2	1	3	0	1	0	0	5	5	2	2	5	0	6	5	5	5	5	3
1	59	2	2	2	1	1	0	0	0	4	0	0	4	0	0	0	0	4	2	0	0	0	3	0	0	0	4	0	4	1	8	8	8	10	10	5	7	7	7	7	7	5
1	45	2	2	4	0	0	1	0	1	1	0	0	1	0	0	0	1	1	0	0	0	0	1	0	0	2	1	0	1	1	6	4	7	7	8	7	7	5	5	5	7	6
1	33	2	3	3	0	0	0	0	2	1	0	0	4	1	0	0	0	2	0	0	0	0	3	0	0	2	2	0	4	2	8	8	8	9	8	8	9	6	6	6	6	7
1	23	2	1	1	1	1	1	0	1	1	0	1	3	0	0	1	1	1	0	0	0	0	2	0	1	3	2	1	1	1	8	9	8	7	9	7	9	5	5	5	5	4
1	27	2	1	2	1	1	0	0	1	3	0	0	4	0	0	0	1	3	0	0	0	0	2	0	1	0	3	2	3	3	7	7	8	9	7	8	10	5	5	5	4	5
1	33	2	2	3	1	1	0	0	0	1	0	0	3	0	0	0	1	2	0	0	2	0	1	0	3	2	1	0	1	1	8	7	5	5	5	5	5	5	5	6	5	6
1	41	2	2	4	1	1	0	0	1	3	0	1	3	1	0	1	0	2	0	0	0	0	2	1	1	1	3	0	4	2	7	7	7	10	8	8	9	5	5	5	5	4
1	36	2	1	1	0	0	0	0	0	3	0	0	0	0	0	0	0	2	0	0	0	0	2	0	0	0	4	0	3	3	3	4	6	8	9	8	8	2	2	2	2	1
1	23	1	1	1	0	0	0	0	1	1	0	0	3	0	0	0	0	3	0	0	0	0	1	0	0	0	3	0	2	3	7	3	8	9	9	9	10	6	7	5	5	6
1	25	2	1	2	1	1	0	0	0	4	0	1	4	0	0	0	0	4	0	0	0	0	3	0	1	0	3	0	3	2	9	9	9	9	9	8	9	7	7	7	7	7
1	42	1	2	2	0	0	1	0	3	1	2	1	3	2	1	1	1	0	0	0	0	1	0	1	3	3	0	1	0	0	9	9	6	3	8	5	8	5	5	5	5	5
1	23	2	1	1	0	0	1	0	1	2	0	0	3	0	0	1	0	2	0	0	0	0	3	0	2	3	2	0	2	1	9	8	9	7	9	6	10	6	6	6	6	5
1	25	2	1	1	0	0	0	0	2	1	1	0	2	1	0	2	1	2	1	0	0	1	1	0	0	3	2	0	4	0	7	8	8	8	8	4	5	5	3	5	4	3
1	27	1	1	3	1	1	0	0	1	3	0	0	3	0	0	0	0	3	0	0	0	0	3	0	0	1	4	0	3	3	9	9	9	8	9	10	10	6	6	6	6	6
1	35	2	2	4	1	1	0	0	0	4	0	0	4	0	0	0	0	4	0	0	0	0	4	0	0	0	4	0	3	3	8	7	8	9	10	9	10	7	7	7	6	6
1	45	2	2	2	0	0	0	0	0	0	0	0	4	0	0	0	0	2	0	0	0	0	0	0	0	0	3	0	3	1	9	9	9	9	9	8	9	6	6	6	6	4
1	20	2	1	1	0	0	3	2	3	0	1	0	0	3	1	2	3	1	1	1	1	2	0	2	3	3	1	2	1	0	5	6	4	4	5	3	6	5	4	5	5	3
1	23	2	1	2	0	0	0	0	1	4	0	0	4	0	0	0	0	4	0	0	0	0	4	0	0	1	4	0	4	2	9	7	10	10	10	7	10	6	7	6	6	6
1	23	2	1	1	1	1	0	0	1	2	0	0	3	1	0	0	1	2	0	0	0	0	1	0	0	3	2	0	1	2	8	8	7	7	7	7	8	6	6	6	6	6
1	23	1	1	5	0	0	2	2	2	2	1	2	0	1	0	0	1	2	0	0	0	0	1	0	1	2	2	2	4	1	8	5	7	7	10	4	5	5	6	6	5	5
1	25	1	1	1	0	0	0	0	0	2	0	0	4	0	0	0	0	4	0	0	0	0	0	0	0	0	4	0	4	4	7	7	7	10	10	10	10	4	5	6	6	5
1	46	2	2	5	0	0	0	0	2	2	0	0	1	0	0	1	2	1	0	0	0	0	1	0	0	2	1	0	3	1	7	7	7	6	7	6	8	6	6	6	6	4
1	27	2	2	2	1	1	0	2	2	2	2	1	1	0	0	0	0	1	1	0	1	1	1	0	0	2	2	0	1	1	8	8	7	7	7	6	8	5	5	5	5	5
1	23	2	1	1	1	1	1	1	3	0	1	1	1	3	3	0	2	1	0	0	0	1	0	2	2	4	1	0	2	0	5	2	3	1	1	2	9	6	7	6	7	6
1	23	2	1	1	0	0	0	2	2	2	0	0	1	1	0	0	2	2	0	0	1	1	2	1	0	2	2	1	3	2	7	3	7	9	9	8	8	5	4	5	5	6
1	21	2	1	4	1	1	0	0	0	0	0	0	1	0	0	0	0	2	0	0	0	0	1	0	0	0	3	0	1	3	5	4	5	5	5	5	4	5	5	3	4	3
1	25	2	1	1	0	0	0	0	1	3	0	0	4	1	0	0	0	3	0	0	0	0	2	0	0	2	3	0	3	2	8	7	8	9	9	7	10	7	7	7	6	7
1	24	2	1	2	0	0	0	0	1	4	0	0	4	0	0	0	0	4	0	0	0	0	4	0	0	0	4	0	4	4	9	9	10	10	10	9	10	7	6	7	6	7
1	52	2	3	2	1	1	0	0	0	3	0	0	4	0	0	0	0	4	2	0	0	0	4	0	0	3	4	1	0	1	8	8	10	9	9	8	9	5	5	5	5	3
1	26	2	1	3	0	0	1	0	0	4	0	4	4	0	0	0	0	4	0	0	0	0	3	0	0	1	4	0	4	2	6	2	6	10	10	6	9	4	3	4	5	3
1	54	2	1	1	0	0	2	2	1	2	0	0	2	1	0	1	1	2	0	0	0	0	0	1	0	2	2	1	0	1	8	7	8	7	7	7	6	4	3	4	3	3
1	24	2	1	1	0	0	0	0	1	2	0	0	3	0	0	0	1	2	0	0	0	0	2	0	0	3	2	0	2	2	7	7	6	5	6	4	10	4	5	5	5	4
1	31	2	1	1	0	0	0	0	0	1	0	0	3	0	0	0	0	2	0	0	1	0	1	0	0	1	3	0	3	3	6	6	7	8	8	8	10	4	3	5	2	4
1	22	2	1	1	1	1	0	0	0	3	0	0	4	0	0	0	0	4	0	0	0	0	4	0	0	0	3	0	4	2	5	10	7	7	7	4	10	3	3	3	4	5
1	37	2	2	2	0	0	2	0	1	1	1	0	2	3	1	1	2	0	1	0	0	1	0	1	3	2	1	1	3	0	6	6	6	8	8	3	8	5	5	5	5	5
1	33	1	2	4	1	1	3	0	0	3	0	0	3	1	0	0	0	3	0	0	0	0	3	0	0	1	3	0	3	3	9	9	9	9	9	9	9	6	6	6	5	6
1	40	2	2	5	0	0	0	2	0	3	0	0	1	2	0	0	0	1	0	0	0	0	2	0	0	1	3	0	3	2	9	9	8	7	7	6	10	6	6	6	7	5
1	56	2	3	1	0	0	0	0	0	3	0	0	3	0	0	0	0	3	0	0	0	0	3	0	0	0	3	0	3	3	8	8	8	8	8	8	7	3	5	3	3	2
1	20	2	1	1	0	0	0	0	2	1	0	0	2	0	1	1	3	2	1	0	0	0	1	0	1	2	2	0	1	2	7	10	7	4	6	5	7	5	6	5	6	4
1	24	1	1	1	1	1	2	1	0	1	0	0	0	2	0	1	0	1	0	0	0	0	2	0	0	2	2	0	4	0	8	8	8	10	10	4	9	7	5	6	5	5
1	53	2	3	3	0	0	0	0	2	0	0	0	3	0	0	0	1	1	0	0	0	0	1	0	0	2	2	1	0	0	8	7	9	8	8	6	7	5	6	6	5	3
1	24	2	3	4	0	0	0	0	0	4	0	0	4	0	0	0	0	4	0	0	1	0	4	0	2	1	4	0	4	2	8	7	9	9	9	9	9	6	7	6	5	7
1	29	1	1	1	0	0	0	0	1	3	0	0	3	0	0	0	0	3	0	0	0	0	2	0	0	1	3	0	4	2	9	8	9	9	9	7	9	5	5	6	5	4
1	26	1	1	1	1	1	0	0	0	2	0	0	2	0	0	0	0	2	0	0	0	0	2	0	0	1	3	0	3	2	7	4	8	8	8	7	7	5	6	5	5	7
1	31	1	1	4	0	0	0	1	0	1	1	0	0	0	0	0	0	1	0	0	3	0	1	0	0	2	1	1	2	1	9	8	8	8	8	6	8	6	5	6	4	2
1	31	2	1	5	1	1	0	0	2	2	1	0	2	1	1	3	1	3	1	0	1	0	2	1	3	2	2	0	3	1	8	7	8	8	8	5	8	7	7	7	7	6
1	35	2	1	1	1	1	0	0	0	2	0	0	2	2	0	1	0	1	0	0	0	1	1	0	2	2	2	0	0	0	10	8	9	5	10	8	10	6	5	7	7	7
1	21	2	1	1	1	0	0	0	1	1	1	0	3	0	1	0	2	2	0	0	1	0	1	0	4	2	2	1	1	2	8	6	7	7	6	8	5	3	5	5	4	5
1	21	2	1	1	0	0	0	0	1	3	0	0	3	0	0	0	1	3	0	0	0	0	3	0	0	1	3	0	4	3	8	10	8	8	9	6	9	6	5	5	5	4
1	58	2	1	2	1	1	2	0	1	0	0	0	0	1	0	0	1	0	0	0	0	0	0	0	0	1	1	0	1	0	5	3	7	7	7	5	7	3	4	5	3	3
1	21	1	1	1	1	1	1	1	1	2	1	0	1	0	0	1	0	1	1	0	1	0	2	0	0	1	2	1	2	1	8	8	7	8	7	8	9	6	5	6	5	5
1	27	2	1	1	0	0	0	0	1	2	0	0	4	2	2	1	0	3	1	0	0	1	2	0	0	1	3	2	2	3	6	5	8	6	7	9	8	3	5	5	3	2
1	32	1	1	1	1	1	1	2	2	2	2	0	3	0	0	0	1	3	0	0	0	0	1	0	0	3	2	1	2	2	6	6	6	7	7	6	6	3	3	4	4	5
1	23	2	1	2	0	0	0	0	2	2	0	0	4	0	0	1	0	3	0	0	1	0	2	0	0	2	3	1	2	2	9	7	9	7	8	6	8	5	6	6	6	5
1	27	2	1	3	0	0	1	1	1	0	1	0	0	1	2	1	2	0	1	0	3	2	0	1	4	3	0	1	1	3	3	2	3	3	4	7	7	5	5	5	3	3
1	20	2	1	4	1	1	1	0	1	2	0	0	2	0	0	0	1	1	0	0	1	0	1	0	0	2	2	0	1	1	8	7	7	6	5	5	8	6	7	6	7	5
1	27	2	1	2	0	0	0	0	1	1	0	0	2	1	0	0	1	1	0	0	0	0	1	0	0	2	2	0	3	1	7	10	8	7	7	5	8	5	5	5	5	5
1	52	2	2	5	0	0	0	0	0	3	0	0	3	0	0	0	0	3	0	0	0	0	3	0	0	0	3	0	3	2	6	6	9	9	9	8	9	6	6	6	6	5
1	28	2	1	5	0	0	0	0	1	1	0	0	2	2	0	0	2	1	0	0	0	0	1	0	0	2	1	0	1	1	9	9	9	9	7	7	9	6	6	6	6	6
1	59	2	4	5	1	1	1	0	0	1	0	0	3	0	0	0	0	3	0	0	0	0	3	0	0	1	4	0	3	4	7	7	8	8	8	9	9	6	6	6	4	5
1	35	2	2	5	0	0	0	0	0	3	0	0	4	0	0	0	0	3	0	0	0	0	3	0	0	0	3	0	4	3	10	9	10	10	10	8	9	6	6	6	7	5
1	51	2	2	5	0	0	2	0	0	0	0	0	0	0	0	0	0	0	0	0	0	0	0	0	0	2	0	0	1	0	6	7	6	5	4	4	6	5	6	5	6	5
1	30	2	1	3	1	1	0	0	0	3	0	0	3	1	0	0	0	3	0	0	0	0	3	1	0	1	3	0	1	3	6	5	7	6	8	9	9	5	5	5	4	5
1	28	2	2	2	0	0	0	0	1	1	0	0	3	0	0	0	0	1	0	0	0	0	2	0	0	1	1	0	3	0	6	7	8	8	8	3	8	5	5	6	7	7
1	23	2	1	1	0	0	0	2	1	0	0	0	3	0	0	0	2	2	0	1	0	0	1	1	0	3	2	0	0	0	9	8	8	5	4	4	10	5	6	3	4	6
1	38	1	1	4	1	1	1	1	2	1	0	1	0	2	2	1	2	1	0	0	0	1	0	1	0	3	1	1	3	0	7	6	7	8	8	5	8	6	6	5	5	4
1	31	2	2	1	0	0	2	4	4	0	4	2	0	4	2	4	4	0	1	2	4	3	0	4	4	4	0	4	1	0	5	6	2	2	3	0	10	3	3	3	3	5
1	26	1	1	1	0	0	3	4	3	0	3	3	0	3	2	3	4	0	1	3	1	3	0	3	4	4	0	4	0	0	0	0	0	0	0	0	0	1	1	1	1	1
1	41	2	1	2	0	0	0	0	0	1	0	0	3	0	0	0	0	3	0	0	0	0	3	0	0	1	3	0	3	2	8	7	9	9	8	6	7	3	3	5	2	5
1	22	2	1	2	0	0	2	4	4	0	3	1	0	4	2	3	3	1	2	1	3	3	0	4	4	4	0	2	0	2	6	1	1	1	2	5	8	4	4	5	5	3
1	50	2	2	2	0	0	2	0	2	1	0	0	1	1	0	1	1	1	0	0	0	0	0	1	1	2	1	0	2	0	6	7	3	3	4	2	0	4	5	5	1	4
1	33	2	2	1	1	1	1	0	1	3	0	0	3	0	1	0	0	3	0	0	1	0	3	0	3	1	3	0	3	2	8	7	7	7	7	7	8	6	6	6	6	5
1	25	1	1	5	0	0	0	4	2	3	0	1	0	3	0	1	0	2	0	0	0	0	4	3	3	2	3	0	0	1	9	10	8	5	8	6	10	5	7	5	6	1
1	50	2	2	5	0	0	0	0	0	1	0	0	3	0	0	0	0	3	0	0	0	0	1	0	0	1	2	0	2	2	7	6	6	4	5	8	9	6	7	6	7	2
1	62	1	2	5	0	0	0	0	1	1	0	0	1	0	0	0	0	1	0	0	0	0	0	0	0	1	3	0	2	1	8	8	8	8	8	7	9	7	7	7	7	6
1	30	2	1	2	1	1	0	1	3	0	0	0	1	2	0	1	0	0	1	0	2	0	0	1	2	4	0	3	0	0	7	8	7	7	8	7	10	5	5	5	5	3
1	34	2	2	2	1	1	0	0	0	2	0	0	2	0	0	0	0	2	0	0	0	0	1	0	0	1	3	0	2	1	8	8	8	8	8	6	9	5	5	5	5	4
1	28	2	1	2	0	0	2	1	0	0	2	0	1	3	0	0	1	1	2	0	0	0	1	2	0	3	1	0	1	1	7	8	7	6	7	7	7	5	7	6	7	5
1	28	1	1	1	0	0	0	0	1	2	0	0	3	0	0	0	0	1	0	0	0	0	1	0	0	1	2	0	1	3	8	7	8	7	9	9	9	5	6	5	5	5
1	21	2	1	1	0	0	0	2	2	2	0	0	1	1	0	1	2	3	0	0	0	0	2	1	0	2	2	0	4	2	6	2	6	7	9	6	10	5	5	6	4	7
1	21	2	1	1	0	0	0	0	1	1	0	0	1	1	0	0	0	1	0	0	0	0	1	0	0	1	1	0	1	1	8	5	8	7	7	7	8	2	2	6	5	6
1	23	2	1	1	0	0	0	0	1	4	0	0	4	1	0	0	0	4	0	0	0	0	2	0	0	0	4	0	3	3	9	7	10	9	9	8	10	5	6	5	5	4
1	30	1	1	2	0	0	1	2	1	1	0	0	0	2	0	0	0	1	0	0	0	0	0	2	2	2	1	1	0	3	7	5	6	5	8	8	9	5	5	5	3	2
1	27	1	1	1	0	0	0	0	0	3	0	0	3	0	0	0	0	3	0	0	0	0	3	0	0	0	3	0	3	3	8	8	8	8	8	8	8	5	6	6	3	6
1	33	2	1	3	1	1	1	2	2	1	0	1	3	2	0	1	3	2	0	0	0	1	2	1	3	3	2	0	2	1	7	6	7	7	6	5	5	6	5	6	5	5
1	22	2	1	1	1	1	0	0	2	3	0	0	4	0	0	0	1	2	0	0	0	0	2	0	2	2	2	0	1	0	8	6	8	7	10	7	10	5	6	6	3	2
1	22	2	1	2	0	0	1	0	4	0	0	3	3	0	0	0	2	2	0	0	0	0	1	0	0	4	2	0	0	0	8	7	6	6	6	5	10	3	3	7	7	6
1	22	1	1	1	1	1	0	0	0	3	0	0	4	0	0	0	0	3	0	0	0	0	3	0	0	0	4	0	4	3	10	10	10	10	10	8	8	7	7	7	7	7
1	26	2	1	2	0	0	0	0	0	4	0	0	4	0	0	0	0	3	0	0	0	0	3	0	0	1	3	0	1	4	8	7	9	9	8	10	10	5	5	6	5	6
1	25	2	1	5	1	0	1	1	1	1	0	0	1	1	1	1	1	1	0	0	0	0	2	1	1	2	2	0	1	1	8	7	8	7	8	5	7	6	6	6	6	6
1	42	2	1	4	1	1	0	0	1	2	0	0	3	0	0	0	0	3	0	0	1	0	2	0	0	2	3	0	3	1	8	8	8	8	9	6	6	6	6	6	6	6
1	19	2	1	1	1	1	0	0	1	3	0	0	4	0	0	0	1	3	0	0	1	0	3	0	1	1	3	0	4	3	9	8	10	10	9	7	9	6	5	6	6	6
1	21	1	2	1	0	0	0	0	0	1	0	0	4	0	0	0	0	2	0	0	0	0	2	0	0	1	4	0	2	2	8	7	7	7	8	8	7	4	5	4	5	3
1	28	2	1	2	0	0	0	0	1	1	0	1	2	0	0	0	1	1	0	0	0	1	1	0	1	1	2	0	3	0	8	8	7	8	9	5	9	3	4	3	3	4
1	19	1	1	1	1	1	0	0	0	1	0	0	1	1	0	0	0	3	0	0	0	0	0	0	1	1	3	0	4	3	7	6	7	9	9	8	7	5	5	2	2	4
1	33	2	2	3	1	1	0	0	2	3	0	0	4	0	0	0	0	3	0	0	0	0	4	0	0	0	3	0	3	3	8	8	9	10	10	9	10	6	6	6	6	6
1	23	2	1	1	0	0	1	0	1	3	0	0	3	0	0	0	0	2	0	0	0	0	1	0	3	1	3	0	4	2	8	5	8	9	9	6	8	5	5	5	5	2
1	27	2	1	2	1	1	0	0	0	4	0	0	4	0	0	0	0	4	1	0	0	0	4	0	0	0	4	0	4	4	9	9	10	10	10	10	10	7	7	6	7	6
1	66	1	2	5	1	1	0	0	1	2	0	0	4	0	0	0	0	3	0	0	0	0	2	0	0	1	3	1	3	3	8	7	9	8	8	9	9	1	1	1	1	7
1	33	2	2	3	1	1	0	0	1	0	0	0	2	0	0	0	0	1	0	0	0	0	2	0	0	2	1	0	1	1	6	5	8	6	6	5	5	5	3	3	3	5
1	24	1	1	1	1	1	2	4	4	0	3	3	0	4	1	3	4	0	1	2	4	3	0	3	1	3	0	4	0	2	6	1	3	4	10	7	8	2	2	2	2	4
1	35	2	2	2	1	1	3	4	3	1	3	2	0	3	3	3	3	1	2	1	1	3	0	4	2	4	0	1	4	2	7	7	3	7	8	3	5	5	5	5	6	4
1	20	1	1	2	0	0	1	2	2	3	0	1	0	1	0	0	0	1	1	0	0	0	1	0	0	2	2	2	3	1	7	7	6	8	8	4	5	5	6	5	5	3
1	24	2	1	1	0	0	2	4	4	0	0	0	0	4	0	1	0	0	0	0	0	1	0	3	2	4	0	0	4	0	7	6	3	7	8	3	10	6	6	6	7	3
1	58	1	2	3	1	1	1	1	1	1	0	0	1	0	0	0	0	1	0	0	0	0	1	0	0	1	3	0	0	2	7	8	8	8	8	8	8	4	5	5	4	3
1	19	2	1	1	0	0	0	1	0	1	0	0	1	3	0	0	1	3	0	0	0	0	1	1	0	1	3	0	3	3	8	7	8	8	9	8	10	3	5	5	3	2
1	21	2	1	2	1	1	1	1	2	0	0	0	1	2	0	0	0	0	0	0	0	1	0	0	1	3	0	0	0	0	5	7	5	4	5	5	7	4	5	5	4	2
1	56	1	2	2	0	0	0	0	0	4	0	0	4	0	0	0	0	4	2	0	0	0	4	0	0	0	4	0	4	3	8	8	10	9	10	9	9	6	5	5	6	4
1	26	1	1	1	0	0	0	2	0	2	0	1	0	3	0	0	0	3	0	1	0	0	2	2	3	1	3	0	2	2	7	4	8	7	7	7	8	1	1	1	2	2
1	24	1	1	1	0	0	1	2	1	0	0	0	1	3	0	1	0	0	0	0	0	1	1	3	0	4	1	2	3	0	8	7	4	6	8	2	7	2	2	5	3	4
1	23	2	1	1	0	0	0	0	0	3	0	0	2	2	0	0	0	3	0	0	0	0	3	0	0	1	3	0	3	3	5	5	9	9	9	7	9	5	5	5	5	4
1	28	2	1	3	0	0	0	0	0	3	0	0	3	3	0	0	0	3	0	0	0	0	0	0	0	1	3	0	3	3	9	9	9	10	10	3	9	3	5	5	6	2
1	24	2	1	1	0	0	0	0	0	4	0	3	4	0	0	0	0	3	4	0	0	0	4	0	0	0	4	0	4	3	8	10	10	10	10	9	10	7	7	7	7	6
1	20	1	1	1	1	1	0	0	1	2	0	0	2	0	0	0	1	3	0	0	0	0	1	0	0	0	3	0	3	2	7	7	8	8	8	7	8	5	5	6	6	4
1	26	2	1	1	0	0	0	0	1	4	0	0	3	0	0	0	1	2	0	0	0	0	3	0	0	4	2	3	4	0	9	8	9	10	9	7	9	4	7	5	5	4
1	20	2	1	1	1	1	1	3	1	2	4	1	2	2	3	1	1	2	0	1	0	0	1	0	3	1	3	1	2	2	7	6	9	8	9	8	7	5	5	5	5	4
1	52	2	2	3	0	0	0	0	0	4	0	0	4	0	0	0	0	4	0	0	0	0	3	0	0	0	4	0	4	3	9	8	10	10	10	9	10	7	7	7	7	6
1	42	2	2	5	0	0	0	0	1	0	0	0	2	1	0	0	0	1	0	0	0	0	0	0	0	2	1	0	3	0	7	7	8	7	8	5	9	6	6	6	7	6
1	30	2	1	2	1	1	1	0	1	3	0	0	3	0	0	0	0	3	0	0	0	0	3	0	0	1	2	0	1	1	9	8	9	8	8	7	10	7	6	7	6	6
1	31	1	2	2	0	0	0	0	0	0	0	0	2	0	0	0	0	2	0	0	0	0	1	0	0	1	2	0	2	1	4	2	5	5	5	5	5	2	2	2	5	6
1	20	1	1	5	0	0	0	0	0	2	0	0	2	1	0	0	1	3	0	0	0	0	2	0	0	2	2	0	1	1	9	8	7	6	8	6	7	5	5	6	5	6
1	23	1	1	1	1	1	4	4	4	0	3	1	0	4	1	3	4	0	1	2	0	3	0	4	0	4	0	2	0	0	7	6	2	0	0	1	9	6	6	5	5	2
1	53	2	2	5	1	1	0	0	0	2	0	0	4	0	0	0	0	1	0	0	0	0	3	0	0	1	3	0	4	2	9	9	8	10	10	7	10	7	6	6	6	3
1	30	3	1	1	0	0	1	1	4	0	1	1	0	1	1	1	4	1	1	1	0	2	0	1	1	4	1	0	2	2	6	5	8	7	8	7	5	3	3	4	3	3
1	23	2	1	2	1	1	2	0	1	3	0	0	3	0	0	0	0	3	0	0	0	0	1	0	0	2	3	0	2	3	9	9	8	8	8	8	9	6	7	6	5	3
1	20	2	1	1	0	0	2	2	4	0	3	1	1	4	1	2	4	0	3	0	2	2	1	3	0	4	0	3	0	0	9	9	5	3	6	3	8	5	5	6	4	5
1	74	2	1	1	0	0	0	0	0	4	0	0	3	0	0	0	0	4	0	0	0	0	4	0	0	0	4	0	4	4	8	7	7	10	10	10	10	6	6	6	6	6
1	40	2	2	3	0	0	4	3	2	0	4	0	0	4	0	3	4	0	1	2	1	4	0	4	2	4	0	1	2	0	7	5	2	4	8	1	8	3	3	5	5	3
1	45	2	2	2	1	1	2	0	0	0	0	0	0	1	0	1	0	0	0	0	0	1	0	0	1	1	2	0	0	0	7	5	5	6	5	6	8	5	6	5	7	6
1	27	2	1	1	0	0	0	2	1	0	0	0	0	3	0	0	0	1	0	0	0	0	2	2	1	2	2	0	2	0	7	6	6	6	7	5	7	3	3	4	3	3
1	36	2	1	3	0	0	0	0	0	4	0	0	4	0	0	0	0	4	0	0	0	0	4	0	0	0	4	0	4	4	10	10	10	10	10	10	10	7	6	6	6	3
1	26	1	1	2	0	0	1	1	0	2	0	0	2	1	0	0	0	2	0	0	0	0	1	1	0	1	2	0	1	2	7	7	7	6	7	8	7	5	6	7	6	6
1	22	3	1	1	1	1	2	1	0	0	1	0	1	0	0	1	0	0	0	0	1	0	0	0	3	1	1	0	0	0	6	3	5	3	4	5	7	4	3	5	5	5
1	30	2	1	2	0	0	0	0	0	2	0	0	2	0	0	0	0	2	0	0	0	0	2	0	0	1	2	0	2	2	6	1	5	7	7	8	6	5	5	5	5	3
1	26	2	1	1	1	1	0	0	0	3	0	0	3	0	0	0	0	3	0	0	0	0	3	0	0	1	3	0	4	3	7	8	8	8	7	7	7	5	5	5	5	5
1	19	2	1	1	0	0	0	0	1	3	0	0	3	0	0	0	1	3	0	0	0	0	3	0	0	1	3	0	3	3	9	8	8	8	8	8	9	6	7	6	6	6
1	24	2	1	1	1	1	0	0	0	3	0	0	3	0	0	0	0	3	0	0	0	0	2	0	0	0	4	0	3	3	6	5	8	9	9	9	9	5	5	5	3	3
1	54	3	2	2			0	1	1	1	0	0	2	0	0	0	1	2	0	0	0	0	2	0	2	1	2	0	2	2	9	9	8	8	8	8	8	6	6	7	7	4
1	27	2	1	4	1	1	0	0	0	4	0	0	4	0	0	0	0	4	0	0	0	0	4	0	0	1	3	0	3	3	9	9	8	8	9	9	10	5	5	3	4	3
1	20	1	1	1	1	1	0	0	1	2	0	1	3	1	0	0	0	2	0	0	0	0	2	0	0	1	3	0	3	1	8	8	8	8	7	7	7	6	5	5	5	4
1	55	2	2	3	1	1	0	0	0	0	0	0	0	0	0	0	1	0	0	0	0	0	0	0	0	0	1	0	0	1	6	6	6	6	5	6	7	7	6	7	7	6
1	23	2	1	1	1	1	0	0	0	2	0	1	3	1	0	0	0	3	0	0	0	0	3	0	0	1	3	0	3	2	8	7	8	8	8	7	10	5	6	6	6	5
1	22	1	1	1	0	0	1	1	2	2	0	0	0	3	0	0	0	3	0	0	0	0	1	2	0	1	3	0	4	1	6	4	7	8	8	5	7	3	4	3	4	4
1	44	1	1	1	0	0	0	0	1	3	0	1	3	1	0	0	0	4	0	0	0	0	3	0	1	0	4	2	3	3	9	9	9	8	8	8	9	6	6	6	5	4
1	23	2	1	1	0	0	0	0	1	4	0	0	4	0	0	0	0	4	0	0	0	0	4	0	0	0	4	0	4	3	8	8	9	9	10	9	10	7	7	7	7	7
1	46	2	1	2	0	0	1	0	2	1	0	1	3	0	0	1	0	2	0	0	0	2	0	1	0	3	1	2	3	0	8	8	6	5	8	2	8	5	6	5	4	6
1	52	2	1	2	0	0	0	0	0	2	0	0	3	0	0	0	0	3	0	0	0	0	2	0	0	1	3	0	2	3	8	8	8	8	7	8	7	5	5	6	5	5
1	22	2	1	1	0	0	0	0	1	2	0	0	3	1	0	1	1	2	0	0	0	0	2	0	3	2	2	3	4	0	7	8	6	9	9	3	7	5	6	5	4	6
1	20	1	1	1	0	0	0	1	1	1	0	0	3	0	1	1	0	3	2	1	4	2	2	0	3	1	2	1	3	2	4	2	8	8	6	8	5	3	5	3	6	3
1	29	1	2	2	0	0	0	0	0	3	0	0	4	0	0	0	0	3	0	0	0	0	2	0	0	0	4	0	4	3	7	7	8	9	8	7	7	6	6	6	6	6
1	39	2	1	1	1	1	0	2	4	1	0	0	1	1	1	2	0	1	1	1	0	0	1	0	2	2	2	3	4	0	9	8	8	9	10	1	10	5	6	6	5	2
1	50	1	2	4	0	0	0	0	0	4	0	0	3	0	0	0	0	4	0	0	0	0	3	0	0	0	4	0	3	3	8	7	9	10	10	8	8	6	6	6	6	6
1	59	2	3	2	0	0	0	0	1	2	0	0	3	0	0	0	2	2	0	0	0	0	1	0	3	1	3	0	1	2	7	5	7	8	7	7	8	3	3	5	4	3
1	32	2	1	3	0	0	1	1	4	2	0	1	2	4	0	1	1	2	0	0	0	1	1	2	3	4	2	0	2	2	6	5	5	7	8	7	7	4	5	5	5	4
1	21	2	1	1	1	1	0	0	2	1	2	1	3	1	0	1	3	2	0	0	0	0	1	1	4	2	2	2	2	2	9	8	7	6	7	7	9	6	5	5	6	6
1	34	2	1	1	0	0	0	0	2	0	0	0	3	1	1	2	3	2	0	0	1	1	1	0	0	4	2	2	3	0	5	4	5	6	4	0	10	2	3	3	2	1
1	58	2	2	5	1	1	0	0	1	4	0	2	3	0	0	0	0	3	0	0	0	0	3	0	1	1	3	0	3	3	9	8	10	9	9	9	9	6	6	6	6	5
1	22	1	1	1	1	1	0	0	1	2	0	0	2	0	0	1	0	2	0	0	0	0	2	0	1	1	2	0	0	2	7	6	5	5	7	7	7	4	7	7	6	3
1	30	2	2	2	0	0	1	1	2	1	2	0	1	2	0	0	0	1	0	0	0	1	1	0	0	2	1	0	3	3	8	9	7	7	7	9	7	7	6	7	7	6
1	61	2	2	4	0	0	1	0	2	0	0	0	2	2	0	0	3	1	0	0	0	0	0	0	0	3	0	0	0	0	7	7	7	6	7	5	8	5	4	5	5	5
1	31	2	1	4	0	0	0	0	2	1	0	0	1	1	0	0	0	1	0	0	0	1	1	1	0	1	2	0	3	0	7	7	7	7	9	5	8	7	7	7	7	6
1	27	2	1	1	0	0	0	0	1	0	0	0	3	0	0	0	1	1	0	0	0	0	0	0	0	0	3	0	3	1	8	7	6	6	7	6	7	5	6	7	6	6
1	22	2	1	1	0	0	1	1	4	1	1	4	2	1	4	1	3	1	0	1	2	1	1	0	1	4	1	4	2	1	4	0	6	8	7	0	4	5	5	5	5	4
1	55	2	2	3	1	1	0	0	0	3	0	0	3	1	0	0	0	3	0	0	0	0	2	1	0	0	3	0	3	3	6	5	9	10	10	10	10	5	6	6	6	6
1	44	1	3	4	1	1	0	1	2	3	1	2	2	1	1	1	2	1	0	0	0	1	1	0	3	2	1	2	3	1	8	7	7	5	5	4	8	5	5	5	3	3
1	25	2	1	2	1	1	0	0	1	3	0	0	4	0	0	0	0	3	0	0	1	0	3	0	0	1	3	0	3	1	6	8	8	8	9	6	8	5	5	6	6	6
1	22	2	1	1	0	0	1	1	2	2	0	0	0	1	0	0	2	2	0	0	0	0	2	0	0	3	2	0	0	3	9	9	8	7	8	8	10	6	6	6	6	4
1	29	2	1	2	1	1	0	1	4	2	0	1	3	4	0	0	2	2	0	0	0	0	0	0	0	1	1	0	2	2	7	2	8	8	5	5	2	5	6	5	3	1
1	25	2	3	1	1	1	0	0	0	2	0	0	4	0	1	1	0	3	2	0	0	0	1	0	3	2	2	1	2	1	8	7	9	8	8	7	8	5	5	5	5	5
1	43	2	1	3	1	1	0	0	0	2	0	0	4	0	0	0	0	3	0	0	0	0	3	0	0	1	3	0	4	2	8	7	8	8	9	9	7	5	5	5	5	3
1	25	2	1	2	0	0	0	0	1	0	0	0	3	0	0	0	0	2	0	0	0	0	2	0	0	1	3	0	2	3	9	8	8	7	8	7	10	6	7	7	7	6
1	22	2	1	1	1	1	0	0	1	1	0	0	4	0	0	0	0	4	0	0	0	0	3	0	0	1	3	0	3	2	9	9	9	9	10	7	10	6	6	6	5	7
1	24	2	1	1	0	0	0	1	1	2	0	0	0	2	0	0	0	4	0	1	2	0	2	1	3	0	4	0	3	4	7	6	8	10	10	9	10	4	6	5	3	6
1	48	2	2	4	0	0	2	2	4	0	0	0	0	4	0	1	1	0	0	0	0	1	0	1	1	4	0	2	2	0	8	7	4	2	2	2	10	5	6	5	7	3
1	55	2	2	2	0	0	0	1	0	2	1	0	1	0	0	0	0	3	0	0	0	0	1	0	0	2	1	0	2	3	8	8	9	9	8	8	10	4	4	3	3	2
1	52	2	2	3	0	0	0	0	1	2	1	1	4	0	1	1	0	2	0	1	0	0	2	0	1	2	2	0	1	2	6	4	7	4	7	7	7	6	5	6	5	5
1	35	2	2	4	0	0	1	0	1	2	0	1	3	0	0	1	0	3	0	0	0	1	2	0	0	1	3	0	4	1	8	9	8	10	10	4	9	6	7	7	6	7
1	22	2	1	1	0	0	0	2	2	2	0	0	0	1	4	1	0	3	0	0	4	1	3	0	4	1	3	0	4	4	6	1	6	10	10	10	7	5	5	5	1	6
1	27	2	2	2	0	0	0	1	1	2	0	0	1	1	1	0	1	1	0	1	0	0	1	1	2	1	1	1	0	1	7	7	7	7	8	7	8	5	5	5	5	4
1	21	2	1	2	1	1	0	2	1	1	1	0	1	1	0	0	0	1	0	0	0	0	1	0	0	1	1	2	3	2	8	6	6	6	6	6	7	4	6	5	5	3
1	24	1	1	1	0	0	0	0	1	3	0	0	4	0	0	0	0	4	1	0	0	0	3	0	0	1	4	1	4	2	7	7	9	9	9	7	9	5	6	6	5	6
1	24	2	1	2	0	0	0	1	1	1	0	0	2	0	0	0	1	2	1	0	1	0	1	0	1	2	1	0	2	2	6	6	4	5	7	7	2	4	4	5	6	5
1	46	1	2	4	0	0	0	0	1	0	0	0	1	0	0	0	0	1	0	0	0	0	0	0	0	1	1	1	2	1	8	7	7	7	7	8	8	5	6	5	5	4
1	22	2	1	1	0	0	0	0	2	1	0	0	1	0	0	1	2	1	0	0	0	0	0	0	0	4	1	0	2	0	7	5	6	6	8	3	10	4	5	5	3	1
1	23	2	1	1	0	0	2	1	3	1	3	1	1	2	2	3	3	1	2	2	0	1	0	2	3	3	0	1	1	0	7	6	5	2	6	1	8	3	4	5	6	3
1	43	2	1	5	0	0	1	0	1	0	0	1	1	2	0	1	0	0	0	0	0	0	1	1	3	2	1	1	2	0	5	3	7	7	10	4	6	4	4	5	3	3
1	24	2	1	1	0	0	1	0	1	3	0	0	4	0	0	0	1	2	0	0	0	0	3	0	0	1	1	0	2	2	9	7	9	7	8	8	7	5	5	5	4	5
1	27	2	1	1	1	1	0	0	0	2	0	0	3	0	0	1	0	3	0	0	1	0	2	0	0	1	3	0	1	1	8	4	9	7	7	6	8	3	5	3	3	1
1	25	2	1	1	0	0	1	0	1	1	0	1	2	0	0	0	1	2	0	0	0	1	1	0	0	2	2	0	1	0	7	7	7	5	7	6	8	4	4	5	5	3
1	55	1	3	1	1	1	2	0	0	3	0	0	3	0	0	0	1	2	0	0	0	0	3	0	0	1	3	0	2	3	9	9	9	9	9	10	10	1	1	3	3	3
1	23	1	1	1	0	0	0	1	0	1	0	0	2	2	0	1	0	2	0	0	0	0	1	0	0	1	2	0	3	2	7	6	7	7	7	7	6	3	2	5	5	7
1	20	2	2	1	0	0	1	2	3	2	0	0	2	4	3	2	4	1	1	2	2	2	3	4	3	4	0	0	0	1	8	6	5	3	4	5	10	7	7	7	7	6
1	30	2	1	1	0	0	2	1	0	0	0	0	0	3	0	0	0	0	0	0	0	1	0	4	0	3	0	0	1	0	5	3	3	3	3	3	2	4	3	5	3	1
1	25	1	1	2	0	0	1	1	2	2	1	3	2	1	0	1	0	1	0	0	0	1	1	1	2	3	1	3	3	0	8	8	7	7	9	5	7	5	6	6	5	6
1	25	1	1	1	1	1	0	1	1	3	0	0	3	0	1	1	0	3	0	0	0	0	3	0	1	1	3	0	4	2	8	7	9	9	9	8	8	5	5	5	5	4
1	24	2	1	4	0	0	0	0	1	3	0	0	4	0	0	0	0	4	0	0	0	0	4	0	0	1	3	0	3	3	7	6	9	9	9	8	10	6	6	7	7	6
1	28	2	1	3	0	0	0	0	0	3	0	0	4	0	0	0	0	3	0	0	0	0	4	0	0	0	4	0	3	3	8	8	9	9	9	8	9	6	6	6	6	6
1	27	2	1	4	0	0	1	1	3	1	1	1	1	2	0	1	1	1	0	1	0	1	0	1	2	3	1	2	3	0	3	3	3	3	3	1	7	5	6	5	5	4
1	21	2	1	1	0	0	0	0	0	4	0	0	4	0	0	0	0	4	0	0	0	0	4	0	0	0	4	0	4	3	10	9	10	10	10	8	10	5	5	6	5	5
1	24	1	1	2	0	0	0	1	1	2	0	0	3	2	0	0	0	1	0	0	0	0	1	0	0	2	2	0	1	1	8	7	8	5	5	5	6	6	6	7	6	5
1	23	1	1	1	0	0	0	0	1	2	0	0	2	0	0	0	0	3	0	0	0	0	2	0	0	2	2	0	3	2	9	8	8	9	8	7	10	6	7	7	6	6
1	23	2	1	1	0	0	0	0	1	2	0	0	3	0	1	0	0	2	1	1	1	0	2	0	0	1	2	2	3	1	8	9	9	9	9	5	9	3	2	3	4	2
1	31	2	1	1	0	0	0	0	1	3	0	1	3	1	0	0	0	3	0	0	0	0	3	0	0	1	3	0	3	3	9	7	9	9	8	8	7	4	5	5	3	5
1	24	2	1	2	0	0	1	0	2	3	0	0	3	0	0	1	0	2	0	0	0	0	3	0	0	1	3	0	3	3	9	7	9	8	8	7	8	7	7	7	6	6
1	55	2	2	3	1	1	0	0	0	4	0	0	4	0	0	0	0	4	0	0	0	0	0	0	0	0	4	0	4	3	8	7	9	10	9	8	10	6	6	6	5	4
1	29	2	1	1	1	1	0	0	1	2	0	0	2	0	0	1	0	1	0	0	0	0	1	0	0	2	1	0	2	1	8	8	7	7	9	5	7	5	4	4	4	3
1	26	2	1	2	0	0	0	0	1	2	0	0	2	0	0	0	0	3	1	0	0	0	2	0	0	1	3	0	3	4	9	10	9	8	8	9	9	6	6	6	6	5
1	30	1	2	1	1	1	0	0	0	2	0	0	3	0	0	0	0	3	0	0	0	0	2	0	0	1	2	0	2	2	7	7	8	7	7	6	6	3	3	4	3	3
1	69	1	2	3	0	0	2	1	0	2	0	1	2	1	0	1	1	2	0	0	0	0	0	0	2	2	1	2	0	0	6	5	5	4	5	5	5	3	6	4	5	2
1	59	1	3	5	0	0	0	0	0	0	0	0	0	0	0	0	0	3	0	0	0	0	0	0	0	0	4	0	2	2	7	7	7	7	7	7	7	4	4	4	4	4
1	20	2	1	1	0	0	0	0	0	3	0	0	4	0	0	0	0	3	0	0	0	0	2	0	0	0	4	0	4	3	8	7	8	9	9	8	9	6	6	6	6	6
1	25	2	1	2	0	0	0	1	0	1	0	0	3	3	0	0	0	3	0	0	0	0	1	0	0	1	3	0	4	1	8	8	8	9	8	6	8	5	6	6	5	6
1	23	2	1	1	1	1	2	2	3	1	3	2	2	0	0	2	4	2	2	3	0	1	0	1	4	4	1	3	2	1	7	2	3	5	4	3	7	3	4	5	3	3
1	58	2	3	1	0	0	0	0	2	0	0	0	3	0	0	0	0	2	0	0	0	0	2	0	0	2	2	0	2	2	7	7	7	7	7	7	7	6	6	6	6	4
1	31	2	2	5	1	1	0	0	1	3	0	0	4	0	0	0	0	4	0	0	0	0	4	0	4	0	4	0	3	3	9	10	9	8	7	9	8	7	7	7	7	6
1	31	3	1	3	0	0	0	0	0	1	0	0	2	2	1	1	0	2	0	1	0	0	2	0	4	1	2	0	2	2	9	9	9	8	8	9	9	5	5	5	5	6
1	26	2	1	1	1	1	0	2	2	3	2	0	1	2	0	1	0	2	0	0	0	0	1	1	0	3	3	3	2	4	8	8	7	6	10	9	8	6	5	6	6	4
1	23	1	1	1	0	0	0	1	0	2	0	0	1	1	0	0	0	2	0	0	0	0	2	0	0	0	3	0	4	3	9	8	7	8	9	7	10	6	7	6	6	5
1	20	2	1	1	0	0	1	2	2	0	3	1	2	1	2	1	1	1	2	1	1	0	0	1	2	3	1	3	2	2	8	7	6	5	6	5	7	5	6	5	5	6
1	24	2	1	1	0	0	0	0	0	2	0	0	3	1	0	1	0	3	0	0	1	1	2	1	1	3	3	0	1	2	9	3	7	4	6	7	10	4	6	6	5	6
1	25	1	1	1	0	0	0	0	0	4	0	0	4	1	0	0	0	3	0	0	0	0	2	0	0	1	4	0	3	3	8	8	9	8	10	7	9	6	6	6	5	5
1	62	2	2	5	0	0	0	3	2	1	0	0	0	2	0	1	0	1	0	0	0	0	0	1	0	2	0	0	1	0	7	7	7	5	6	3	7	6	6	7	7	6
1	26	2	1	1	1	1	0	0	0	3	0	0	3	0	0	0	0	3	0	0	0	0	3	0	0	2	3	0	3	2	8	8	8	8	8	7	8	5	5	5	5	6
1	41	1	1	2	0	0	0	1	0	3	0	0	1	1	0	0	0	3	0	0	0	0	2	1	1	1	3	0	3	2	7	8	6	7	8	6	6	3	5	3	5	3
1	23	2	1	1	0	0	2	0	2	1	1	1	2	1	1	1	3	2	1	0	0	1	1	1	3	3	2	2	0	1	6	3	4	2	7	2	8	6	5	6	5	6
1	33	2	2	2	0	0	0	0	1	1	0	0	3	0	0	0	0	3	0	0	0	0	3	0	0	1	3	0	4	2	7	6	6	8	9	8	10	5	6	6	5	3
1	23	2	1	2	1	1	0	1	1	3	0	0	3	0	0	1	1	3	0	0	0	0	2	0	3	3	3	0	4	0	7	5	8	9	10	7	10	5	5	6	5	5
1	23	2	1	1	0	0	1	1	3	0	2	2	2	2	0	1	3	0	1	1	1	2	1	2	3	4	0	1	1	1	7	5	5	4	5	4	6	5	5	5	6	5
1	23	2	1	1	0	0	0	1	0	1	0	0	1	1	0	0	0	1	0	0	0	0	1	0	2	1	3	0	2	1	6	6	7	7	8	6	7	5	6	6	6	3
1	28	2	1	3	1	1	0	1	2	3	1	1	2	1	0	1	0	2	0	0	0	0	2	0	1	3	2	1	4	0	8	7	7	9	9	3	9	5	6	6	6	5
1	20	1	1	1	0	0	0	0	0	3	0	0	4	0	0	0	0	4	0	0	0	0	4	0	0	1	4	0	4	3	8	6	10	9	9	7	9	7	7	7	7	6
1	21	2	1	1	1	1	0	0	1	2	0	0	4	0	0	0	0	3	0	0	0	0	2	0	0	1	3	0	2	2	7	7	9	8	8	8	9	5	5	5	5	5
1	23	2	1	1	0	0	0	1	2	1	0	0	1	2	0	1	1	2	0	0	0	0	1	0	0	2	2	0	1	1	7	6	7	6	7	5	8	3	4	5	4	4
1	50	2		4			0	0	3	2	0	2	1	1	0	0	3	3	0	1	0	0	1	0	3	1	2	0	2	0	4	4	5	6	5	2	8	4	4	5	3	1
1	20	2	1	1	0	0	0	0	0	1	0	0	1	0	0	1	0	1	0	0	0	0	1	0	0	1	4	0	4	1	9	9	9	10	10	7	9	7	7	7	7	6
1	29	1	1	1	0	0	0	0	1	2	0	0	2	0	0	0	0	2	0	0	0	0	2	0	0	0	2	0	2	2	8	5	6	8	7	7	6	5	5	5	6	5
1	63	1	2	3	1	1	0	0	0	3	0	0	4	0	0	0	0	3	0	0	0	0	2	0	0	1	3	0	3	3	8	8	8	8	8	7	8	6	6	6	6	5
1	58	2	2	5	0	0	1	0	1	2	0	1	3	1	0	0	0	2	0	0	0	0	2	0	0	1	3	0	3	2	7	7	8	8	8	7	7	5	5	5	6	5
1	28	2	1	3	1	1	0	0	1	2	0	0	4	0	0	0	0	3	0	0	0	0	2	0	0	2	3	0	2	2	9	10	9	8	9	8	6	6	7	6	6	5
1	22	2	1	1	0	0	0	0	1	1	0	0	2	0	0	0	0	2	0	0	0	0	2	0	1	1	2	0	3	1	8	6	7	7	6	6	9	5	5	5	6	5
1	22	2	1	1	1	1	1	4	4	0	3	1	0	4	3	2	3	0	2	1	3	3	0	2	3	4	0	2	2	2	4	4	3	0	1	6	7	4	1	3	3	2
1	25	2	1	2	0	0	0	0	0	3	0	0	4	0	0	0	1	3	0	0	0	0	3	0	0	0	4	0	4	3	9	7	9	8	8	8	9	7	5	7	6	6
1	50	2	3	2	0	0	0	0	1	2	0	0	3	0	0	0	0	2	0	0	0	0	2	0	0	2	2	0	3	1	8	8	8	9	9	6	8	6	6	6	6	5
1	22	2	1	1	0	0	0	0	0	3	0	0	4	0	0	0	0	3	1	0	0	0	2	0	1	0	3	1	2	1	7	6	8	9	8	5	6	5	5	6	6	5
1	53	2	2	5	0	0	0	0	0	4	0	0	4	0	0	0	0	4	0	0	0	0	4	0	0	0	4	0	4	4	9	9	10	10	10	10	10	7	7	7	7	6
1	57	2	2	2	0	0	0	0	0	4	0	0	3	0	0	0	0	4	0	0	0	0	4	0	2	0	4	0	4	4	8	6	10	10	10	10	10	6	5	6	6	4
1	21	2	1	1	1	1	2	2	3	1	3	2	1	2	1	1	2	1	2	2	3	0	1	0	2	2	1	2	1	0	5	4	3	3	3	2	4	2	2	3	2	5
1	35	2	3	4	1	1	1	3	2	0	0	0	0	3	0	0	2	0	0	1	1	0	0	2	1	3	0	1	0	3	7	7	2	2	5	7	7	5	5	5	5	5
1	46	2	2	4	0	0	2	1	1	0	0	0	0	0	2	0	2	0	0	0	1	0	0	0	0	3	0	0	0	1	7	7	5	2	4	4	7	6	6	6	7	5
1	22	2	1	1	0	0	0	0	1	2	0	0	3	0	0	1	0	3	1	0	1	0	2	0	0	1	2	1	4	1	9	7	9	8	9	7	8	6	6	6	5	5
1	26	2	1	1	0	0	1	1	2	1	1	1	0	1	0	1	1	0	1	0	3	1	0	1	1	1	1	0	0	2	5	3	3	3	3	6	5	4	4	4	5	1
1	23	2	1	2	0	0	0	0	1	3	0	0	4	0	0	0	0	3	0	0	0	0	4	0	0	2	3	0	4	2	6	2	7	7	8	3	10	5	4	3	2	4
1	27	1	1	1	0	0	2	3	3	0	3	2	0	3	1	3	3	0	3	1	1	2	0	3	2	3	0	3	0	1	7	6	4	4	6	7	8	5	6	6	5	3
1	26	2	1	1	0	0	1	1	2	1	0	0	3	3	0	1	0	1	3	2	2	1	1	0	0	1	1	2	3	1	6	7	9	8	10	4	8	2	1	2	1	1
1	48	2	1	3	1	1	0	0	0	3	0	0	3	0	0	0	0	3	0	0	0	0	3	0	0	0	3	0	3	3	8	8	9	8	9	9	10	6	6	6	5	5
1	35	2	2	5	1	1	0	0	0	4	0	0	3	0	0	0	0	3	0	0	0	0	2	0	0	0	3	0	3	3	8	9	9	8	7	7	10	2	2	2	1	6
1	24	1	1	2	0	0	0	0	1	3	0	0	3	1	0	0	1	4	0	0	0	0	2	0	0	1	2	2	1	3	6	6	7	5	4	5	8	5	6	5	4	2
1	22	2	1	5	1	1	0	0	0	2	0	0	1	1	0	0	0	3	0	0	0	0	1	0	0	1	3	0	3	1	9	8	9	9	9	7	9	5	5	6	6	6
1	41	2	2	1	1	1	1	0	2	3	0	0	4	0	0	1	1	2	0	0	0	0	3	0	0	2	3	0	3	2	7	8	9	7	9	7	9	5	4	5	6	5
1	20	2	1	1	0	0	0	0	0	1	0	0	3	0	0	0	0	2	0	0	0	0	0	0	0	0	3	0	1	2	6	5	7	7	7	6	5	5	6	6	6	6
1	30	2	2	5	1	1	2	1	3	2	1	2	2	2	2	1	2	2	0	0	0	1	1	1	3	1	1	0	2	1	10	10	10	10	10	10	10	5	5	5	5	2
1	21	2	1	1	0	0	0	0	0	3	0	0	0	0	0	0	0	3	0	0	0	0	3	0	0	0	3	0	3	3	9	9	10	9	9	8	9	5	6	6	5	6
1	25	1	1	1	0	0	0	0	1	1	0	0	1	1	0	1	1	2	0	0	0	0	2	0	0	2	2	0	2	3	8	7	8	5	9	7	9	5	5	7	6	6
1	34	1	1	3	0	0	0	1	1	0	0	0	0	3	0	0	1	0	0	0	0	1	0	2	0	1	1	1	1	1	6	6	4	3	5	4	6	6	6	6	5	5
1	24	1	1	1	0	0	1	0	2	1	0	0	0	1	2	1	2	0	0	0	0	1	0	1	3	3	0	4	0	1	4	3	4	1	0	3	1	3	2	1	2	1
1	52	2	1	2	1	1	1	0	1	2	0	1	1	1	0	0	1	1	0	1	0	1	1	1	1	1	2	1	1	1	7	7	8	8	8	7	8	3	5	5	5	3
1	33	2	2	5	0	0	0	0	0	2	0	0	2	0	0	0	0	1	0	0	0	0	2	0	0	2	3	0	1	2	8	7	7	6	6	7	7	5	5	5	5	5
1	22	1	1	1	0	0	1	4	3	0	4	0	0	3	1	1	3	0	0	0	0	0	0	1	0	4	0	3	1	2	9	7	2	3	5	5	7	7	7	7	7	7
1	23	1	1	2	0	0	4	2	2	0	2	3	0	4	4	2	2	0	2	2	0	4	1	4	4	4	0	3	0	0	8	5	5	4	6	3	5	6	6	6	6	4
1	30	1	1	1	0	0	0	0	2	2	0	0	4	0	0	1	3	1	1	0	0	0	1	0	1	2	3	0	4	3	8	4	6	9	9	9	10	6	6	6	4	3
1	24	2	1	1	0	0	1	1	1	0	0	0	2	2	1	0	2	0	1	0	0	0	1	0	1	2	2	0	1	1	8	9	7	3	4	5	5	2	2	2	2	3
1	23	2	1	3	0	0	0	4	2	3	1	0	0	3	1	1	0	2	0	0	0	1	0	0	1	2	3	1	0	3	7	5	6	6	10	8	5	7	7	7	5	5
1	44	2	2	3	1	1	3	4	3	0	2	0	0	3	2	3	4	0	1	1	0	3	0	3	4	4	0	1	0	0	7	7	2	1	4	3	5	5	5	6	6	5
1	33	2	1	2	0	0	0	1	2	2	1	0	3	3	0	1	2	1	0	0	0	0	0	0	0	2	2	1	3	3	7	6	6	7	7	8	9	5	5	6	6	3
1	22	1	1	1	0	0	0	0	2	2	0	0	3	0	0	0	0	3	0	0	0	0	3	0	0	1	3	1	3	2	8	8	9	8	8	7	9	5	6	6	5	5
1	24	1	1	2	0	0	2	3	0	0	0	0	0	3	0	0	1	3	0	0	0	0	1	1	0	1	2	1	2	2	8	3	5	5	5	6	6	6	6	6	5	3
1	60	2	2	4	0	0	0	1	0	2	0	0	1	1	0	0	0	1	0	0	0	0	0	0	0	1	1	0	2	1	9	9	9	8	8	6	8	5	5	5	3	3
1	22	2	1	1	0	0	2	3	3	0	1	0	2	1	0	2	4	1	1	0	0	0	1	0	4	4	2	1	1	0	9	9	4	2	7	4	9	6	7	6	6	7
1	25	2	1	1	0	0	0	0	1	3	0	0	3	0	0	0	1	3	0	0	0	0	3	0	0	1	3	0	3	1	7	7	9	9	9	7	9	5	5	5	5	5
1	22	2	1	1	0	0	1	1	1	3	0	0	3	1	0	0	0	3	0	0	0	0	2	0	3	1	3	0	4	2	8	6	9	10	9	7	8	5	6	6	4	4
1	23	1	1	1	0	0	0	1	1	2	0	0	1	3	0	0	0	3	0	0	2	0	1	0	0	1	3	1	3	2	7	7	5	6	7	4	6	6	6	5	5	7
1	19	2	1				1	1	4	1	1	1	1	2	1	1	1	2	0	0	0	0	2	0	0	4	2	3	0	0	7	6	6	6	8	4	9	6	6	7	6	5
1	33	2	1	3	0	0	0	0	0	0	0	0	0	3	0	0	0	1	0	0	0	0	1	0	3	1	1	0	1	1	0	0	0	3	5	4	5	3	5	3	5	3
1	20	2	1	1	0	0	2	1	4	0	2	2	0	4	3	3	3	0	0	2	2	3	0	4	0	4	0	4	1	0	3	4	1	1	8	1	5	5	5	5	6	2
1	20	2	1	1	1	1	0	2	0	3	0	0	3	0	0	0	0	3	0	0	0	0	2	0	0	0	0	0	3	3	7	6	7	8	9	7	7	5	5	6	5	5
1	20	2	1	1	0	0	0	0	2	2	0	0	3	2	1	0	0	2	0	0	0	0	3	0	1	2	2	0	2	2	8	6	8	8	8	7	8	5	5	5	5	4
1	21	1	1	1	0	0	0	0	1	2	0	0	4	0	0	1	0	3	0	0	2	0	1	0	0	2	2	0	2	3	7	4	7	5	7	6	9	5	5	5	3	3
1	30	2	1	4	0	0	0	1	1	3	0	0	2	0	0	0	0	2	0	0	0	0	2	0	0	1	3	0	4	1	8	10	9	10	10	7	9	7	7	6	6	4
1	20	1	1	1	0	0	0	0	0	2	0	0	2	0	0	0	1	2	0	0	0	0	1	0	0	1	3	0	3	2	9	8	7	8	9	6	8	4	6	4	4	5
1	38	2	1				0	1	1	0	0	0	1	0	0	0	0	1	0	0	0	0	0	0	1	2	1	1	3	0	6	7	7	7	8	6	6	4	4	4	5	5
1	22	1	1	1	0	0	0	0	0	2	0	1	2	0	0	0	0	3	1	0	0	0	2	0	0	2	3	0	3	2	6	5	6	6	7	6	7	5	5	5	6	4
1	30	2	1	2	1	1	1	2	4	0	0	0	0	4	0	1	4	0	2	0	0	1	0	1	3	4	0	0	1	0	6	7	3	2	7	2	10	5	3	5	3	1
1	23	2	1	1	0	0	0	1	1	2	0	0	2	0	0	0	0	3	0	0	0	0	2	0	0	1	3	0	3	2	9	7	10	7	9	2	7	6	6	7	5	7
1	49	2	2	2	0	0	0	0	0	4	0	0	4	0	0	0	0	4	3	0	0	0	4	0	0	0	4	0	4	4	9	8	9	10	10	9	9	6	7	7	6	6
1	23	2	1	1	0	0	0	1	1	3	0	0	2	1	0	0	1	3	0	0	0	0	2	0	0	1	3	0	3	2	9	8	8	8	9	7	7	6	6	6	5	4
1	27	2	1	1	1	1	0	0	1	2	0	0	4	0	0	1	0	3	0	0	1	0	3	0	0	1	3	1	3	2	7	6	8	9	9	7	8	5	5	5	5	5
1	23	1	1	2	1	1	0	0	0	3	0	0	3	0	0	0	0	3	0	0	0	0	3	0	0	0	4	0	3	3	7	8	8	9	8	7	8	5	5	5	4	3
1	20	2	1	1	0	0	0	0	1	3	0	0	3	0	0	0	0	4	0	0	0	0	3	0	0	1	3	0	3	3	7	7	9	9	9	7	10	6	6	6	6	5
1	24	2	1	1	1	1	0	2	0	2	0	0	1	4	0	0	2	2	3	2	2	0	1	3	0	3	2	0	3	4	9	7	6	6	9	9	10	5	5	3	5	6
1	26	2	2	3	1	1	0	3	4	1	0	0	0	3	0	2	4	2	0	0	0	0	1	0	0	3	1	2	1	0	7	7	6	6	7	5	8	3	3	3	4	3
1	20	2	1	1	1	1	0	0	2	2	0	0	1	0	0	0	2	1	0	0	0	0	2	0	0	2	2	0	3	0	6	5	6	5	8	4	10	5	4	5	6	5
1	20	2	1	2	0	0	1	0	2	2	1	0	3	1	0	0	0	3	1	0	0	0	1	0	2	2	3	0	2	1	9	8	7	6	6	5	6	5	6	5	5	3
1	39	2	2	3	0	0	0	0	0	4	0	0	4	0	0	0	0	4	0	0	0	0	3	0	0	1	4	0	3	3	9	9	9	9	9	10	10	5	5	3	6	2
1	24	3	1	3	0	0	2	0	0	1	0	0	1	3	0	0	1	1	0	0	0	0	1	1	0	1	2	1	1	2	8	8	8	8	8	8	8	6	6	6	3	2
1	23	2	1	1	0	0	2	3	4	0	3	4	0	4	3	4	4	0	1	3	0	2	0	3	2	4	0	4	0	3	8	10	5	0	1	9	9	3	3	5	5	1
1	25	2	1	2	1	1	0	0	1	3	0	1	3	0	0	0	0	3	1	0	0	0	2	0	0	1	3	0	3	1	7	5	8	9	7	6	7	5	4	4	4	3
1	53	2	2	3	1	1	0	0	4	1	0	3	4	0	0	1	2	2	0	0	0	0	0	0	3	3	2	2	4	3	7	6	8	8	4	7	9	6	7	6	6	5
1	23	2	1	1	1	1	0	0	3	3	1	0	4	0	1	1	0	2	1	0	1	0	3	0	3	2	3	0	3	1	9	8	9	9	9	7	9	5	5	6	6	5
1	61	2	2	5	1	1	0	0	3	0	0	0	2	0	0	0	2	1	0	0	0	0	0	0	0	2	0	1	0	0	8	7	8	5	8	6	10	6	7	6	6	5
1	26	2	2	1	0	0	0	0	0	4	0	2	4	0	0	0	0	4	0	0	0	0	4	0	0	0	4	0	4	3	8	5	9	10	10	9	10	5	5	6	7	6
1	25	2	1	1	0	0	0	0	2	2	0	0	2	0	0	1	1	1	0	0	0	1	1	0	0	3	1	0	0	1	8	7	7	4	1	4	8	6	7	7	6	6
1	56	2	3	3	1	1	3	3	0	0	2	2	0	3	1	2	1	0	0	1	1	1	0	3	0	2	0	1	1	0	4	8	2	2	2	0	0	3	4	5	5	3
1	48	2	2	5	1	1	0	0	1	3	0	0	3	0	0	0	0	3	0	0	0	0	2	0	0	1	3	0	3	2	8	7	9	9	9	8	9	6	6	6	6	6
1	35	2	1		1	1	0	0	1	0	0	0	2	1	0	0	1	2	0	0	0	1	1	0	0	2	1	0	0	2	7	6	6	6	8	6	8	5	5	5	5	4
1	39	1	2	4	0	0	0	0	0	0	0	0	0	0	0	0	0	2	0	0	0	0	0	0	0	0	4	0	0	0	7	7	5	5	5	5	5	6	5	6	5	4
1	44	2	2	4	0	0	0	0	1	1	0	0	2	1	1	0	0	1	0	0	0	0	1	1	1	1	2	0	3	0	6	5	8	9	9	5	9	5	5	5	6	4
1	36	3	2	3	0	0	0	1	1	2	0	0	2	0	0	0	0	2	0	0	0	0	2	0	0	1	2	0	2	2	9	10	9	9	9	9	9	5	6	6	6	5
1	20	2	1	1	0	0	0	3	2	3	0	0	1	3	1	0	0	2	0	1	3	0	2	1	3	1	3	2	3	2	8	6	7	8	9	7	8	5	5	6	5	5
1	24	1	1	1	0	0	0	0	1	3	0	0	3	0	0	0	0	3	0	0	0	0	2	0	0	0	3	0	3	3	8	7	9	7	7	8	8	5	6	6	6	5
1	29	2	1	5	0	0	3	4	3	0	4	0	0	4	4	3	4	0	1	2	3	3	0	4	1	4	0	3	2	0	8	8	6	1	7	3	9	5	5	5	5	4
1	24	1	1	1	1	1	0	0	2	1	0	0	3	0	0	0	1	3	0	0	0	0	2	0	0	2	2	1	3	0	8	8	7	9	9	4	8	5	5	5	5	3
1	43	1	1	1	1	1	0	1	0	1	0	0	1	1	0	0	1	1	0	1	0	1	1	1	1	1	2	1	2	1	8	9	7	7	8	7	8	5	5	6	5	5
1	20	2	1	1	1	1	0	1	2	2	0	0	1	1	1	1	0	1	0	0	1	0	1	0	3	1	1	1	3	0	6	6	7	6	5	3	8	4	5	3	5	4
1	31	2	1	2	0	0	0	0	1	3	0	1	2	0	0	1	1	3	0	0	0	0	3	0	0	2	3	0	3	1	8	9	8	8	9	5	10	6	6	6	5	6
1	30	1	1	2	0	0	0	0	0	2	0	0	2	0	0	0	1	2	0	0	0	0	2	0	0	1	3	0	2	2	8	6	8	7	7	7	7	6	6	6	5	4
1	31	2	2	1	0	0	4	1	4	0	0	1	2	2	0	1	3	0	0	0	1	1	0	1	0	4	0	0	0	0	6	6	3	3	7	1	7	3	3	3	3	1
1	27	1	1	1	1	1	0	0	0	3	0	2	3	0	0	0	0	3	0	0	0	0	2	0	0	0	3	0	3	2	9	8	9	9	10	7	6	3	3	3	3	5
1	26	2	3	1	1	1	2	0	2	0	2	2	1	3	1	2	2	1	0	0	1	1	1	3	4	4	1	2	3	0	6	6	4	6	6	1	6	4	5	3	4	5
1	35	2	1	2	1	1	1	1	2	1	1	0	1	2	0	1	1	2	1	1	0	0	0	1	3	2	1	3	3	0	7	7	7	8	8	4	7	6	5	5	5	3
1	39	1	2	5	1	1	0	0	1	3	1	0	3	0	0	1	0	3	1	1	0	0	1	0	0	1	3	1	4	3	10	9	7	7	10	8	7	4	4	5	5	3
1	26	2	1	1	1	1	0	0	0	1	0	0	2	0	0	0	1	2	0	0	0	0	1	0	0	1	3	0	2	1	7	7	7	5	5	3	6	5	4	5	5	7
1	34	1	1	3	0	0	1	0	0	1	0	0	2	0	0	0	0	1	0	0	0	0	2	0	0	1	2	0	3	1	7	7	7	7	8	4	9	3	5	5	5	4
1	21	2	1	1	0	0	1	1	2	0	1	1	1	1	0	1	3	0	1	0	0	1	2	0	3	3	1	2	3	0	8	7	7	7	8	6	9	6	6	6	6	5
1	42	3	2	4	0	0	2	0	0	2	0	0	2	0	0	0	0	2	0	0	0	0	0	0	0	0	2	0	2	2	8	8	8	8	8	8	8	5	5	6	6	4
1	37	2	1	1	1	1	0	0	2	0	2	1	0	3	3	3	3	0	1	2	0	3	0	3	3	3	0	3	1	0	7	5	6	3	7	2	5	2	2	2	3	3
1	47	2	2	5	0	0	0	0	1	3	0	0	3	0	0	0	1	3	0	0	0	0	3	0	0	1	3	0	3	3	8	7	8	8	8	8	8	6	6	6	6	6
1	25	2	2	3	0	0	1	0	1	0	0	0	2	0	0	0	1	1	0	0	0	0	1	0	0	2	1	0	0	3	7	6	8	5	7	9	8	3	4	5	6	6
1	41	3	2	5	1	1	0	0	0	3	0	0	4	0	0	1	1	3	0	0	0	0	2	0	0	3	2	1	4	2	9	9	8	9	9	8	9	6	6	6	7	6
1	35	2	2	4	1	1	0	0	1	3	0	0	1	1	0	1	0	1	0	0	0	0	1	0	0	3	2	3	1	1	8	8	8	7	7	6	6	7	7	7	6	6
1	27	1	1	1	1	1	0	0	1	2	0	0	3	1	0	0	0	2	0	0	0	0	3	0	0	0	4	0	3	3	6	4	4	8	8	8	5	5	5	5	4	4
1	27	2	1	1	0	0	0	0	0	1	0	0	3	0	0	0	0	1	0	0	0	0	1	0	0	1	1	0	1	1	7	8	5	5	6	4	6	5	6	3	5	2
1	21	2	1	1	0	0	0	0	1	4	0	0	3	0	0	0	0	3	0	0	0	0	2	0	0	1	3	0	3	3	9	8	9	9	9	8	9	6	6	7	7	6
1	30	2	2	4	0	0	1	0	2	1	0	0	0	4	0	0	0	1	0	0	0	0	0	1	0	2	1	1	3	1	8	8	7	4	8	4	8	6	6	6	6	5
1	26	2	1	1	0	0	4	4	4	0	2	3	0	4	3	4	4	0	3	2	0	3	0	4	4	4	0	3	0	0	1	0	1	0	0	0	0	2	2	2	2	2
1	53	2	3	2	1	1	1	0	1	2	0	0	2	2	1	0	0	3	0	0	0	0	1	1	0	1	3	1	3	1	9	9	9	7	8	6	8	6	5	6	6	1
1	65	2	2	2	0	0	0	0	2	1	0	0	1	0	0	1	0	2	0	0	0	0	0	0	0	1	2	0	0	0	8	5	7	7	8	5	10	5	6	5	6	5
1	21	2	1	1	1	1	0	1	1	3	0	0	2	0	0	0	0	3	0	0	0	0	2	0	0	1	3	0	3	1	7	4	7	8	8	5	6	4	5	4	5	3
1	29	2	1	4	0	0	0	2	2	3	0	0	3	1	2	0	2	2	0	0	0	0	1	0	3	3	1	2	3	3	7	7	8	8	6	8	2	7	7	7	7	3
1	25	2	1	2	1	1	0	0	0	4	0	0	4	0	0	0	0	4	2	0	0	0	3	0	0	1	4	0	4	2	8	6	9	10	10	8	10	5	6	6	5	5
1	32	1	1	3	0	0	0	1	2	0	1	0	2	0	0	2	3	1	0	0	0	1	0	0	0	2	1	0	0	3	4	2	4	3	7	7	7	3	3	6	3	6
1	24	2	1	2	0	0	0	2	3	0	1	0	0	2	0	2	3	0	0	0	1	1	0	3	1	3	0	2	1	0	6	4	4	4	7	5	7	5	3	3	3	3
1	26	2	2	3	1	0	0	2	2	2	0	0	0	3	0	1	2	1	0	1	0	1	1	2	4	3	1	0	1	2	8	8	5	3	6	7	9	7	7	7	6	6
1	21	2	1	1	1	1	0	1	0	2	0	1	1	1	0	0	0	3	0	0	0	0	3	0	0	1	3	0	3	2	7	2	7	9	9	7	8	3	4	3	4	2
1	26	2	1	2	0	0	0	0	1	2	0	0	3	1	0	1	1	2	0	0	0	0	2	0	0	2	2	0	1	1	8	6	9	7	7	6	9	5	6	6	6	5
1	37	2	1	4	1	1	3	2	1	0	1	0	0	4	1	1	2	0	0	0	0	0	0	4	1	4	0	1	3	2	9	9	3	4	7	6	8	5	6	6	6	6
1	52	1	3	2	1	1	0	0	0	2	0	0	2	2	0	0	0	3	0	0	0	0	1	3	0	0	3	0	3	3	5	5	5	6	6	6	6	5	6	6	6	6
1	60	1	2	5	0	0	0	0	0	0	0	0	4	0	0	0	0	2	0	0	0	0	0	0	0	0	3	0	1	1	7	7	7	7	7	7	8	5	5	5	6	3
1	45	2	1	5	0	0	1	0	1	2	0	2	3	0	0	1	0	1	0	0	0	0	2	0	0	1	2	0	3	1	7	6	7	7	8	6	9	6	6	6	7	5
1	20	2	1	2	0	0	0	2	2	3	0	0	1	0	1	0	2	3	0	0	1	0	2	0	1	1	3	1	3	2	6	4	6	7	6	5	7	5	5	4	3	2
1	54	2	1	5	0	0	0	0	0	1	0	0	3	0	0	0	1	3	0	0	0	0	2	0	0	1	3	0	2	2	8	7	7	7	8	8	8	5	5	5	5	5
1	43	2	1	2	1	1	0	0	2	1	0	0	2	2	0	0	1	1	0	0	0	0	1	1	1	3	2	1	2	2	8	8	8	8	9	9	9	5	5	5	5	3
1	57	2	1	1	1	1	0	0	1	0	0	0	2	0	0	0	1	1	0	0	0	0	1	0	0	2	2	1	2	0	6	5	6	7	8	6	8	2	4	3	2	3
1	47	2	3	1	0	0	0	0	0	3	0	0	4	0	0	0	0	4	0	0	0	0	3	0	0	0	4	0	3	4	8	8	10	10	9	10	10	6	5	6	6	4
1	27	2	1	2	0	0	0	0	0	3	0	0	2	2	0	0	0	3	0	0	0	0	3	0	0	1	3	0	4	3	5	4	6	9	10	8	6	5	5	5	5	5
1	38	2	3	1	1	1	2	2	4	0	1	1	1	3	0	1	3	0	0	0	1	0	1	2	1	3	0	1	2	0	7	7	5	5	1	3	8	5	3	5	4	2
1	39	2	2	3	0	0	2	2	3	0	1	0	1	2	0	1	2	1	0	0	0	1	0	1	0	3	1	0	1	1	4	3	4	3	3	3	7	3	3	5	3	5
1	22	2	1	1	1	1	0	0	1	2	0	0	3	0	0	0	0	3	0	0	0	0	2	0	1	1	3	1	2	2	8	8	8	8	9	8	8	5	5	6	4	6
1	45	2	3	2	0	0	0	0	1	0	0	0	3	0	0	1	0	1	0	0	0	0	0	0	0	3	1	1	2	0	8	7	9	6	6	2	6	3	3	5	5	2
1	29	2	2	2	1	0	0	0	2	1	0	0	3	3	2	0	2	1	0	0	0	0	2	1	4	2	2	0	2	2	6	6	5	4	7	6	6	7	6	6	6	5
1	31	2	1	1	0	0	4	4	3	1	4	3	0	4	2	3	4	1	3	3	2	4	0	4	3	4	1	4	1	1	8	5	4	1	5	5	8	3	3	5	5	2
1	58	2	2				0	0	0	4	0	0	4	0	0	0	0	4	0	0	0	0	3	0	0	0	4	0	3	3	9	9	9	8	8	8	8	7	7	7	7	7
1	21	1	1	1	0	0	0	0	0	4	0	0	4	0	0	0	0	4	0	0	0	0	3	0	0	0	4	0	3	4	8	8	7	9	9	10	9	5	6	6	6	7
1	30	1	1	1	0	0	0	0	0	0	0	0	1	1	0	0	1	1	0	0	0	0	0	1	0	1	1	0	0	0	6	4	5	4	4	5	7	6	6	6	6	6
1	26	2	1	1	0	0	0	0	1	0	1	1	3	1	2	1	0	2	0	1	0	1	1	0	2	1	3	2	3	1	6	3	7	9	9	4	7	4	5	3	3	3
1	26	1	1	1	1	1	2	3	1	0	3	2	0	4	2	0	3	1	0	2	0	2	0	2	2	2	1	1	0	0	6	7	3	2	3	2	4	5	5	6	5	5
1	61	1	1	1	0	0	1	0	2	2	0	1	1	2	0	0	0	2	0	0	0	0	0	1	0	0	3	0	2	2	7	7	7	6	6	7	7	3	3	4	3	4
1	20	2	1	1	1	1	0	0	0	4	0	0	4	0	0	0	0	4	0	0	0	0	3	0	0	0	4	0	4	3	8	7	10	10	10	9	10	5	7	7	7	6
1	36	2	2	4	1	1	0	0	0	3	0	0	3	0	0	0	0	3	0	0	0	0	2	0	0	1	2	0	3	2	8	8	8	8	9	8	10	6	6	6	7	5
1	51	2	2	5	1	1	0	0	1	2	0	0	3	0	0	0	0	2	0	0	0	0	2	0	0	2	3	0	4	2	10	10	10	10	10	9	10	7	7	7	6	7
1	22	2	1	1	1	1	0	0	0	2	0	0	4	1	0	1	0	2	0	0	1	1	1	1	0	1	3	0	2	3	9	6	9	7	6	6	9	6	6	6	6	5
1	26	2	1	1	0	0	0	1	3	0	3	1	0	2	3	1	2	0	2	1	0	1	1	1	3	3	0	3	1	0	5	7	6	4	6	5	10	4	4	4	3	4
1	32	2	1	1	1	1	0	0	2	1	0	0	3	0	2	3	0	2	0	0	0	1	2	0	3	4	1	0	1	2	5	5	8	4	9	6	10	4	4	4	4	4
1	22	2	1	1	0	0	1	2	4	2	2	0	2	1	0	1	1	1	0	1	2	1	2	0	2	2	1	0	1	1	8	6	7	6	9	6	9	5	5	5	6	5
1	20	2	1	1	1	1	1	0	3	1	0	0	3	0	0	1	4	2	0	0	0	0	0	0	0	3	1	1	2	2	8	7	7	7	8	8	10	6	6	6	5	5
1	26	2	1	5	0	0	0	0	1	1	0	0	2	1	0	0	2	2	0	0	0	0	1	0	0	1	1	0	3	2	9	7	7	7	8	9	8	5	5	5	6	3
1	32	2	1	3	0	0	0	0	1	2	0	0	3	0	0	0	0	3	0	0	0	0	1	0	0	1	3	0	3	2	9	10	8	8	8	7	9	6	6	6	7	6
1	24	2	1	1	1	1	1	1	1	2	0	0	1	0	0	0	0	2	0	0	0	0	2	0	0	2	2	0	2	3	8	4	7	8	7	9	10	5	4	5	3	5
1	23	2	1	1	1	1	3	4	0	0	3	0	0	3	2	1	1	2	0	1	3	1	0	2	3	3	2	0	1	3	0	0	1	0	2	9	3	2	5	1	3	1
1	22	2	2	1	0	0	1	1	2	1	2	2	1	1	3	1	2	1	2	1	0	1	0	2	1	3	1	1	1	1	8	7	5	4	5	3	6	5	6	6	5	5
1	41	1	2	4	0	0	0	0	0	1	0	0	1	1	0	0	0	1	0	0	0	0	1	0	0	1	2	0	3	1	6	4	5	7	7	5	8	2	2	3	3	2
1	44	2	2	5	0	0	0	0	1	1	0	0	3	1	0	0	0	3	0	0	0	0	2	0	0	1	3	0	1	3	8	7	8	6	9	9	10	7	7	7	7	6
1	34	2	2	5	1	1	1	1	2	1	2	0	3	1	0	0	1	1	0	1	1	1	2	1	1	3	1	3	1	1	6	5	5	5	4	4	3	6	5	6	6	6
1	21	1	1	1	0	0	0	0	0	2	0	0	3	1	0	0	0	2	0	0	0	0	2	1	0	2	2	1	3	1	4	2	5	5	6	4	7	3	5	5	5	2
1	29	2	2	2	0	0	1	0	1	0	1	0	2	1	0	1	1	2	0	0	0	1	0	0	2	2	2	0	3	0	7	7	7	7	6	6	8	5	5	5	6	3
1	45	1	1	1	0	0	2	1	1	2	0	2	1	0	0	1	0	2	0	0	0	3	1	0	1	3	1	1	3	0	7	8	6	9	9	0	0	1	1	1	5	1
1	60	2	1	2	1	1	1	1	2	1	0	0	1	1	0	1	2	1	0	0	0	1	0	1	0	3	1	1	0	0	6	4	4	5	7	5	8	5	5	6	6	5
1	50	2	2	1	0	0	0	0	2	2	0	0	3	0	0	1	0	3	0	0	0	0	1	0	0	2	2	0	3	2	7	3	7	8	8	4	8	3	3	5	6	3
1	52	3	2	2	1	1	1	3	2	0	2	1	0	4	1	1	1	1	2	0	0	1	0	1	0	4	0	1	0	2	6	7	7	3	4	7	6	5	5	5	5	3
1	30	2	2	2			1	1	1	0	0	0	2	2	0	2	3	0	0	0	0	1	2	0	2	3	1	0	0	2	6	6	6	5	5	5	9	6	6	6	5	5
1	55	2	2	2	0	0	0	0	0	2	1	0	2	0	0	0	1	2	0	0	0	0	1	0	0	1	1	0	0	3	8	8	5	5	8	8	10	6	6	6	7	7
1	32	2	2	3	1	1	0	0	1	4	0	0	4	0	0	0	0	3	0	0	0	0	3	0	1	0	4	0	2	3	8	6	9	9	8	8	9	6	5	6	6	6
1	28	1	1	3	0	0	0	0	0	0	0	0	2	0	0	0	0	2	0	0	0	0	0	0	0	0	2	1	3	2	8	8	7	6	6	7	6	6	6	6	5	7
1	25	2	1	3	0	0	0	1	1	0	0	0	2	3	0	0	1	2	0	0	0	0	2	2	0	2	2	0	2	1	8	7	6	5	4	6	8	5	6	6	6	6
1	26	2	1	1	0	0	0	0	1	3	0	0	3	0	0	0	0	3	0	0	0	0	3	0	0	1	3	0	3	2	4	3	9	9	9	7	9	3	5	3	6	2
1	22	1	1	2	0	0	3	1	0	0	0	0	0	2	0	1	2	0	0	0	0	1	0	1	0	2	1	1	1	2	4	8	3	6	9	8	8	5	4	6	6	6
1	24	2	1	1	0	0	1	0	3	2	0	0	3	1	0	0	1	2	0	0	1	0	0	0	1	2	2	3	3	0	7	5	7	7	9	3	5	6	6	6	6	5
1	33	2	1	3	0	0	1	1	4	0	0	2	0	4	0	1	4	0	0	0	0	1	1	1	0	4	0	0	0	4	6	2	3	4	5	7	10	6	6	6	6	5
1	20	2	1	1	0	0	1	0	4	0	0	0	0	1	1	1	3	0	0	0	0	2	1	1	1	4	1	0	0	1	4	5	4	2	3	5	8	5	5	6	5	4
1	45	2	2	5	0	0	0	0	1	1	0	0	0	0	0	0	0	1	0	0	0	0	0	0	0	0	3	0	3	2	8	7	7	7	7	7	9	6	6	6	6	5
1	24	2	1	1	0	0	1	0	1	2	0	0	2	1	0	1	0	2	0	0	0	1	2	1	0	3	2	0	1	2	8	9	7	7	9	7	7	6	5	6	5	5
1	19	2	1	1	0	0	1	4	4	1	3	2	4	4	4	4	4	0	2	2	4	3	0	3	2	4	0	4	1	0	4	3	0	3	2	0	8	3	5	4	4	3
1	41	1	2	4	0	0	0	0	1	1	0	0	3	0	0	0	0	1	0	0	0	0	2	0	0	1	3	0	3	2	7	8	8	8	8	7	8	5	5	5	6	6
1	23	1	1	1	1	1	0	0	1	2	0	0	2	0	0	0	0	2	0	0	0	0	2	0	0	0	2	0	2	2	8	7	9	9	9	6	8	6	6	6	6	6
1	23	1	1	1	1	1	0	1	0	2	0	0	1	2	0	0	1	2	0	0	0	0	1	1	0	1	3	1	1	3	8	8	8	6	8	8	8	6	6	6	6	5
1	24	2	1	1	0	0	0	0	1	3	0	1	3	0	0	0	0	3	0	0	0	0	3	0	0	2	3	4	3	2	8	7	9	9	9	7	8	5	6	6	5	3
1	31	2	2	3	0	0	0	0	2	2	0	0	3	0	1	2	1	3	0	0	0	1	2	1	1	3	2	0	2	3	9	9	7	7	8	8	6	6	6	7	6	6
1	37	2	3	1	0	0	2	0	0	3	0	2	4	0	0	0	2	3	0	0	0	0	1	0	0	1	3	0	1	2	8	8	9	8	8	8	9	5	6	6	6	6
1	31	2	2	3	1	1	0	0	1	3	0	0	4	0	0	0	0	3	0	0	0	0	3	0	0	1	3	0	3	3	8	7	8	7	8	8	10	6	6	6	6	6
1	29	2	2	2	1	1	0	0	0	3	0	0	4	0	0	0	1	2	0	0	0	0	2	0	0	1	3	0	2	3	8	7	9	8	8	9	8	7	7	6	6	6
1	24	2	1	3	1	1	2	2	1	1	1	1	2	2	0	1	1	1	1	1	0	2	1	2	1	3	2	1	1	1	6	6	6	6	5	3	8	5	5	5	6	5
1	24	1	1	2	1	1	3	0	1	0	0	0	3	2	0	0	3	1	0	0	0	0	0	0	0	1	0	1	0	0	3	3	3	1	1	3	8	5	5	5	4	1
1	26	1	1	1	0	0	1	1	2	1	1	0	2	1	0	0	3	1	0	0	0	0	1	0	0	3	2	2	0	1	4	7	5	4	4	5	6	3	3	3	3	2
1	27	2	1	1	0	0	0	0	0	3	0	0	3	1	0	0	0	3	0	0	0	0	3	0	0	0	4	0	4	2	9	8	10	10	10	7	9	5	6	6	5	5
1	42	2	1	4	1	0	1	2	1	0	1	0	0	2	1	1	3	0	1	1	3	1	0	2	0	4	0	1	0	3	8	6	4	2	7	9	8	5	6	6	5	2
1	22	2	1	1	0	0	0	0	2	1	0	0	3	0	0	0	2	2	0	0	0	0	1	0	0	3	1	0	1	2	6	2	6	6	7	7	9	6	6	6	5	5
1	23	1	1	1	1	1	0	3	0	2	0	0	0	3	0	0	0	2	0	1	0	0	1	3	1	1	1	0	2	2	4	2	3	5	7	7	7	5	3	3	2	4
1	26	2	1	3	1	1	0	0	2	2	0	0	4	1	1	1	0	2	0	0	0	1	2	0	1	1	2	0	0	0	8	8	8	7	7	5	7	6	7	6	6	7
1	21	2	1	1	0	0	0	0	1	2	1	0	2	1	1	1	0	2	0	0	0	0	2	0	1	1	3	1	2	2	8	7	8	8	10	9	10	5	6	6	6	6
1	27	2	1	2	0	0	0	1	1	1	1	0	1	1	0	0	2	1	1	0	1	0	1	0	0	2	2	0	1	1	7	5	6	6	5	5	6	5	5	5	5	5
1	26	2	1	1	0	0	0	1	1	2	0	0	1	2	0	0	2	2	0	0	0	0	2	1	1	2	2	0	3	2	7	4	6	6	7	6	8	5	4	4	3	2
1	36	2	1	2	1	1	0	0	1	0	1	0	1	1	1	0	0	1	1	0	0	0	1	0	1	1	3	0	3	0	5	3	7	6	9	4	7	4	5	4	5	1
1	36	2	1	5	1	1	2	1	3	2	0	1	2	1	1	2	2	0	1	0	3	3	0	3	3	4	1	3	0	1	6	4	5	5	7	5	8	5	5	5	6	5
1	26	2	2	2	0	0	0	0	0	2	0	0	2	0	0	2	0	3	0	0	0	0	2	0	0	0	4	0	4	3	7	8	9	9	9	8	9	6	7	6	7	5
1	23	2	1	1	0	0	0	0	0	4	0	0	4	0	0	0	0	4	2	0	0	0	2	0	2	0	4	0	4	4	9	7	10	10	10	10	10	6	6	6	5	5
1	47	1	2	5	1	1	0	0	1	3	0	0	3	0	0	0	0	3	0	0	0	0	2	0	1	1	3	1	3	3	9	9	9	8	9	7	9	7	7	7	6	5
1	32	2	2	2	0	0	0	0	2	2	0	0	2	1	0	0	1	2	0	0	0	0	2	1	0	1	3	0	2	2	7	7	8	7	8	6	4	5	4	5	5	5
1	26	2	1	1	0	0	0	0	0	4	0	0	4	0	0	0	0	4	1	0	0	0	4	0	0	1	4	0	4	3	9	8	10	10	10	9	10	7	6	7	6	7
1	26	2	1	2	0	0	2	4	4	2	1	3	0	4	2	2	3	1	3	3	2	2	2	4	3	4	1	0	1	2	5	4	2	2	2	4	7	5	5	5	3	2
1	23	2	1	1	0	0	2	0	2	1	0	0	2	0	0	1	2	1	0	0	0	0	1	0	0	4	2	0	2	1	8	8	7	7	9	4	10	5	5	5	5	5
1	39	2	1	4	1	1	0	1	2	0	0	0	1	1	0	0	2	1	0	0	0	0	0	1	3	3	1	0	2	0	6	2	5	8	5	3	7	3	4	3	5	2
1	26	2	1	2	0	0	1	0	2	0	0	0	2	0	0	0	1	2	0	0	1	0	1	0	2	2	1	0	0	0	7	4	8	6	4	6	9	3	5	4	3	3
1	24	2	1	1	0	0	1	0	2	2	1	1	3	0	0	1	1	2	0	0	0	0	2	0	0	2	2	1	3	0	6	6	8	8	9	5	7	5	4	5	5	3
1	22	1	1	1	0	0	1	1	0	3	0	0	0	1	0	0	0	2	0	0	0	0	2	0	0	3	2	0	3	1	10	10	6	8	7	3	8	7	7	7	7	7
1	24	2	1	1	0	0	1	0	3	1	0	0	1	3	0	1	2	1	0	0	0	1	1	2	3	4	1	0	0	0	7	5	5	5	4	5	8	5	5	5	5	6
1	21	2	1	1	0	0	1	0	2	2	0	0	0	1	0	2	1	1	0	0	0	2	1	0	1	3	1	0	1	3	6	3	6	5	6	7	3	5	6	3	2	1
1	21	2	1	1	1	1	0	0	2	1	0	0	1	1	1	1	2	2	0	0	0	0	1	0	1	2	2	1	4	2	9	6	8	9	9	7	9	5	7	7	7	5
1	29	1	1	2	0	0	1	2	2	1	2	0	1	1	1	1	3	1	1	1	0	0	1	2	1	2	1	2	4	0	7	7	6	6	8	4	8	5	5	5	5	3
1	20	2	1	1	0	0	0	2	2	1	3	0	0	4	1	2	3	1	0	1	3	0	0	1	4	4	2	1	2	0	7	3	5	4	9	3	9	3	5	5	2	1
1	23	2	1	1	0	0	1	0	1	3	0	0	3	0	0	0	1	2	0	0	0	0	3	0	0	2	3	0	2	2	8	8	9	8	9	6	8	5	6	6	6	6
1	47	2	1	1	0	0	1	1	3	1	2	0	2	1	0	1	0	1	1	1	1	1	2	1	2	3	1	1	1	0	8	8	8	7	8	7	8	3	3	5	2	3
1	30	2	2	3	0	0	0	0	0	4	0	0	4	0	0	0	0	4	0	0	0	0	3	0	0	0	4	0	3	3	9	10	10	9	10	8	10	7	7	7	7	7
1	35	1	1	5	1	1	0	0	0	1	0	0	2	0	0	0	0	3	0	0	0	0	2	0	0	1	1	0	4	2	8	8	7	7	10	7	10	4	4	4	4	4
1	20	2	1	1	0	0	0	1	4	1	1	0	2	2	0	1	2	1	0	0	1	0	1	1	0	4	1	0	0	1	7	9	5	4	6	6	6	6	6	6	6	2
1	25	2	1	2	0	0	0	0	0	2	0	0	3	0	0	0	0	2	0	0	0	0	2	0	0	0	4	0	3	1	8	7	9	10	9	8	8	4	6	6	4	4
1	51	2	3	4	1	1	0	0	1	2	0	0	3	0	0	2	1	2	0	0	0	0	2	0	0	2	3	1	3	2	8	8	8	9	9	7	9	4	3	5	3	3
1	25	2	2	1	0	0	0	0	0	4	0	0	3	0	0	0	0	3	0	0	0	0	3	0	2	0	3	0	3	3	8	7	9	9	9	9	10	5	5	5	4	3
1	57	2	2	5	0	0	0	0	2	3	0	0	3	0	0	0	0	3	0	0	0	0	3	0	0	0	4	0	3	1	9	9	9	8	8	7	9	6	7	7	6	6
1	31	2	1	3	1	1	2	2	3	0	1	2	0	1	2	2	4	0	1	1	0	2	0	1	2	3	1	2	0	0	4	3	2	2	6	0	7	4	5	4	5	4
1	30	2	2	3	0	0	0	0	0	4	0	0	4	0	0	0	0	4	0	0	0	0	3	0	0	0	4	0	3	3	9	10	10	9	10	8	10	7	7	7	7	7
1	26	2	2	1	1	1	3	2	2	0	2	0	0	3	2	1	3	1	1	1	3	0	0	0	2	2	1	1	1	1	4	6	5	5	3	4	8	5	6	3	6	2
1	49	1	2	1	0	0	0	0	0	1	0	0	2	0	0	0	1	2	0	0	0	0	0	0	0	1	2	0	1	1	7	7	7	7	7	7	7	2	2	2	3	5
1	25	2	1	1	0	0	0	0	0	3	0	0	4	0	0	0	0	3	0	0	0	0	2	0	0	1	4	0	3	2	5	4	7	7	7	5	6	5	5	5	5	3
1	27	2	1	1	0	0	0	0	0	3	0	0	3	0	0	0	0	3	0	0	0	0	2	0	0	1	3	0	3	3	7	0	8	8	9	9	8	5	5	5	6	6
1	20	1	1	1	1	1	0	0	1	2	0	0	3	0	0	0	1	3	0	0	0	0	0	0	0	1	3	0	2	3	8	6	9	8	8	9	9	5	5	5	5	3
1	26	3	1	1	1	1	0	2	0	2	0	0	2	2	0	0	1	2	0	0	1	0	2	1	1	0	2	0	3	1	8	10	8	8	7	6	9	4	5	5	4	3
1	33	1	2	2	0	0	0	0	0	4	0	0	4	0	0	0	0	4	0	0	0	0	4	0	0	0	4	0	4	3	10	10	10	10	10	9	10	6	6	6	6	6
1	39	2	2	4	1	1	0	0	1	3	0	0	3	0	0	1	0	3	0	0	0	1	3	0	0	1	3	0	4	2	9	9	8	9	10	6	9	6	5	6	6	6
1	24	2	1	1	0	0	0	0	0	2	0	0	1	0	0	0	0	3	0	0	1	0	3	0	0	1	3	0	4	2	8	8	8	8	8	6	9	4	5	5	5	5
1	25	2	1	1	0	0	0	0	0	4	0	0	4	0	0	0	0	4	0	0	0	0	4	0	0	0	4	0	4	3	9	8	10	10	10	9	10	5	6	5	5	3
1	51	2	2	5	1	1	1	1	2	1	1	0	1	1	0	2	0	1	0	0	0	0	1	1	0	3	1	0	3	1	7	7	6	7	6	5	5	5	5	5	5	5
1	27	1	1	1	0	0	0	4	4	3	4	0	0	1	0	1	0	0	0	4	0	0	0	0	0	3	1	4	4	4	3	2	2	2	4	10	10	2	6	7	4	4
1	33	1	2	3	1	1	0	0	0	4	0	0	4	0	0	0	0	3	0	0	0	0	4	0	0	1	3	0	4	4	8	6	9	9	10	10	9	6	6	7	7	3
1	23	1	1	1	0	0	0	0	0	0	0	0	0	0	0	0	0	0	0	0	0	0	0	0	0	1	3	0	2	1	2	2	5	5	4	3	5	2	2	1	2	6
1	63	2	1	2	0	0	0	0	0	3	0	0	2	0	0	0	0	3	0	0	0	0	1	0	0	1	3	0	2	3	9	9	9	8	9	9	9	5	6	6	4	3
1	33	2	2	2	0	0	0	0	0	1	0	0	3	1	0	0	0	3	0	0	0	0	3	0	1	1	3	0	2	2	6	6	8	9	9	8	9	4	5	5	5	2
1	22	2	1	2	1	1	0	0	3	3	0	0	3	2	0	0	1	2	0	0	0	0	2	0	0	2	3	2	3	1	9	8	8	9	9	6	9	5	5	6	6	6
1	55	2	2	2	0	0	0	0	0	0	0	0	3	0	0	0	0	1	0	0	0	0	0	0	0	1	1	0	2	1	8	7	8	8	8	5	8	5	6	6	6	5
1	19	1	1	1	1	1	0	0	0	3	0	0	2	0	0	0	0	3	0	0	0	0	2	0	0	1	3	0	2	2	9	9	9	9	8	9	9	1	1	1	1	3
1	23	2	1	2	0	0	0	0	2	1	0	0	3	0	0	0	1	3	0	0	0	0	3	0	0	1	3	0	3	2	6	7	7	8	8	7	7	6	6	5	4	5
1	22	2		1			0	0	2	4	0	0	3	0	0	0	1	4	0	0	1	0	3	0	0	1	4	0	4	2	6	3	8	10	10	7	10	6	6	6	6	6
1	22	1	1	2	0	0	1	0	0	4	0	1	2	0	0	0	0	3	0	0	0	0	3	0	0	1	3	0	3	2	7	8	8	9	9	5	10	6	6	6	6	6
1	26	2	2	2	0	0	0	0	1	1	0	0	2	0	0	1	0	2	0	0	0	1	2	0	0	2	2	0	3	1	8	9	7	7	7	6	10	5	5	6	6	5
1	44	1	2	4	1	1	1	1	1	1	1	1	0	3	1	1	1	1	1	1	0	0	1	1	3	1	1	0	2	1	6	6	4	8	7	5	5	3	3	3	3	2
1	29	1	1	5	1	1	0	0	0	2	0	0	2	1	0	0	0	3	0	0	0	0	2	0	0	1	3	0	2	2	9	9	8	8	9	8	8	6	6	7	6	4
1	23	2	1	1	1	1	1	3	3	2	0	0	0	3	0	1	1	2	0	0	3	0	1	1	0	2	2	0	1	0	5	4	2	2	7	4	8	3	4	4	5	3
1	37	2	2	5	1	1	0	0	1	2	0	0	4	0	0	2	0	2	1	1	1	1	0	1	1	3	1	0	0	0	7	4	5	5	5	5	5	6	6	6	6	5
1	29	1	1	1	1	1	2	3	2	1	3	2	0	2	1	3	2	1	3	3	2	3	0	2	4	4	1	4	2	0	7	7	5	4	6	3	5	5	5	5	5	3
1	25	2	1	2	0	0	0	0	0	3	0	0	3	0	0	0	0	3	0	0	0	0	2	0	0	2	3	0	2	3	3	2	8	7	9	9	8	3	4	4	4	3
1	30	2	1	1	1	0	2	1	4	0	0	1	1	3	1	1	4	0	0	0	0	0	0	0	0	3	0	0	0	0	1	2	2	0	1	1	5	2	4	2	2	2
1	61	2	1	3			0	1	0	2	0	2	3	0	0	1	0	3	0	0	0	0	2	0	1	1	3	1	3	2	3	3	8	6	9	8	9	5	5	5	5	4
1	48	2	2	3	1	0	0	0	0	3	0	0	4	0	0	1	0	3	0	0	0	0	4	0	0	0	3	0	4	4	9	9	9	9	9	9	9	6	6	6	6	5
1	20	2	1	1	1	1	1	0	2	3	0	0	2	3	0	0	0	2	0	0	2	0	0	1	0	2	3	0	4	1	6	4	4	5	8	5	10	5	6	5	6	5
1	33	2	1	1	0	0	0	1	1	2	0	0	2	0	0	0	0	2	0	0	0	0	2	1	1	3	2	0	1	1	6	3	7	5	10	5	10	2	4	5	4	4
1	23	1	1	1	0	0	1	0	0	2	0	0	0	0	0	0	0	2	1	0	0	0	2	0	1	0	3	0	4	1	9	9	7	8	9	6	7	5	6	6	6	2
1	27	2	1	5	0	0	1	1	2	1	0	0	0	2	0	2	3	2	0	1	2	1	1	1	0	2	0	1	0	2	6	6	5	4	5	6	8	5	5	7	7	6
1	21	1		1			4	0	0	0	0	1	0	0	0	0	0	0	0	0	0	0	0	4	0	0	0	0	3	3	9	10	4	8	6	8	8	1	1	4	1	7
1	60	2	1	1	1	1	0	1	2	3	1	0	4	0	1	1	0	3	1	1	0	0	3	1	1	1	3	4	3	4	9	9	9	8	9	9	9	7	7	7	6	6
1	37	1	1	3	1	1	0	0	0	1	0	0	3	0	0	0	0	4	0	0	0	1	0	0	1	1	2	0	2	2	8	7	8	7	9	8	10	5	5	5	6	6
1	22	1	1	1	0	0	1	0	0	1	0	0	1	2	0	1	1	1	0	0	0	0	1	0	0	2	1	0	3	0	4	2	6	8	7	1	1	3	5	6	5	3
1	25	2	1	2	0	0	1	1	3	0	0	0	1	1	0	0	2	0	0	0	0	1	1	0	0	1	0	0	0	0	6	4	4	3	5	1	6	5	3	3	5	6
1	24	2	1	2	0	0	1	4	2	1	0	0	0	4	1	1	0	1	0	1	0	1	0	4	1	3	1	2	1	0	4	4	3	6	7	3	7	2	3	4	5	5
1	34	2	1	2	1	1	4	2	4	0	4	3	0	4	3	4	3	0	4	4	4	4	0	4	4	4	0	1	1	0	2	0	1	3	6	0	10	2	4	2	1	1
1	21	2	1	1	1	1	1	1	3	0	2	0	0	4	1	2	3	0	0	0	0	0	1	1	3	4	0	2	2	1	8	8	3	4	8	4	8	5	3	5	5	3
1	27	1	1	3	0	0	1	0	0	2	0	0	3	0	0	0	0	2	0	0	0	0	1	0	0	0	3	0	2	0	7	7	8	6	8	6	7	4	5	6	5	6
1	29	2	1	2	0	0	0	1	1	3	1	0	0	1	0	1	0	3	0	0	0	0	1	0	0	1	3	1	3	2	9	8	8	8	8	8	8	2	3	2	1	1
1	25	2	1	1	1	1	3	2	3	0	1	0	0	4	0	1	3	0	0	0	0	1	1	1	0	3	0	0	1	2	2	3	4	4	3	7	5	5	5	5	4	3
1	31	2	1	5	0	0	0	0	1	2	2	0	3	1	1	1	0	3	0	0	0	1	2	1	3	3	2	1	4	4	8	6	7	7	6	10	9	7	7	7	7	7
1	26	2	1	1	1	1	1	1	2	3	1	0	2	2	1	1	2	1	2	1	0	1	1	1	1	2	2	3	3	0	5	5	5	8	8	2	9	4	4	4	5	5
1	26	2	1	1	1	1	0	4	3	1	0	0	2	3	0	1	3	2	0	0	2	1	3	0	3	3	2	0	2	3	8	8	8	7	9	7	7	5	6	5	7	6
1	19	2	1	1	0	0	0	0	2	1	0	0	2	3	0	0	0	2	0	0	2	0	1	0	0	1	3	0	3	1	7	6	6	9	6	4	9	5	6	6	5	4
1	30	2	2	2	0	0	0	0	1	1	0	0	3	0	0	0	1	2	0	0	0	0	3	0	1	2	2	0	2	1	7	4	7	7	5	6	10	5	6	5	5	3
1	25	2	2	1	0	0	0	1	1	1	0	0	2	1	1	0	1	1	0	0	0	0	1	0	1	2	1	2	0	0	3	3	7	4	7	4	9	3	3	5	3	2
1	24	2	1	1	0	0	0	0	0	3	0	2	4	0	0	0	0	4	0	0	0	0	4	0	0	0	4	0	4	2	9	8	9	8	8	7	8	5	6	5	6	7
1	24	1	1	1	1	1	0	2	0	2	0	0	2	0	1	1	0	3	0	0	0	0	2	0	3	2	3	0	3	1	7	5	6	7	8	5	7	5	6	6	5	7
1	20	2	1	1	0	0	0	0	0	3	0	0	2	0	0	0	0	2	0	0	0	0	3	0	2	1	3	0	2	2	7	4	7	8	9	8	10	3	4	5	5	5
1	25	1	1	1	1	1	0	0	0	3	0	0	3	0	0	0	1	2	0	0	0	0	2	0	0	0	2	0	3	2	5	5	5	4	10	5	5	4	4	4	5	1
1	28	2	1	2	1	1	0	0	1	2	0	0	3	0	0	0	3	2	0	0	0	1	2	0	1	3	2	0	0	3	9	9	7	5	8	8	10	7	7	7	7	7
1	30	2	1	1	0	0	0	0	0	2	0	0	1	0	0	2	0	2	0	0	0	0	3	0	0	2	3	0	3	3	5	5	6	7	7	7	9	3	6	2	4	5
1	23	2	1	1	0	0	0	1	2	2	0	0	2	0	0	0	0	2	0	0	0	0	2	0	1	2	2	0	3	1	4	2	7	7	7	5	5	2	2	2	3	2
1	20	2	1	1	1	1	1	0	1	3	0	0	0	1	0	0	1	2	0	0	0	0	3	0	1	1	3	0	3	2	5	4	6	9	9	7	9	5	5	6	5	6
1	22	2	1	2	1	1	2	1	3	0	2	2	0	2	1	1	2	0	0	0	2	2	0	1	3	4	0	0	0	1	8	4	3	3	3	5	7	5	5	5	5	5
1	22	2	1	2	0	0	0	0	1	3	0	0	4	0	0	0	0	3	0	0	0	0	2	0	0	1	4	0	3	3	9	10	9	8	8	9	10	7	7	7	7	6
1	23	2	1	3	1	1	0	0	4	0	0	0	0	1	0	0	2	0	0	0	0	1	0	1	0	3	0	0	0	0	6	4	3	4	8	0	9	5	6	6	4	3
1	61	2	2	4	1	1	0	0	0	3	0	0	4	0	0	0	0	4	0	0	0	0	4	0	0	1	4	0	3	2	8	8	9	9	8	6	10	5	6	5	6	5
1	28	2	1	1	0	0	0	0	1	3	0	0	4	2	0	1	3	2	0	0	0	1	2	0	0	2	3	0	2	3	7	6	8	8	9	9	10	5	5	5	5	5
1	29	2	2	3	1	1	2	4	2	1	2	0	0	3	3	2	0	1	0	2	3	2	0	3	4	4	1	0	3	0	5	5	5	9	10	0	10	5	7	6	6	6
1	23	2	1	1	0	0	0	0	3	1	0	1	3	0	0	1	0	2	0	0	0	1	2	0	2	2	3	0	3	0	7	5	7	8	9	4	9	6	6	5	5	5
1	25	2	1	3	0	0	0	0	1	2	0	0	3	0	0	0	0	3	0	0	0	0	3	0	0	1	3	0	3	3	8	7	8	8	8	8	9	5	6	6	5	3
1	25	2	1	5	0	0	0	0	1	1	0	0	3	1	0	0	0	3	0	0	0	0	2	0	0	1	3	0	3	1	8	8	6	6	7	4	7	5	5	6	6	6
1	28	2	1	1	1	0	3	3	3	1	3	1	0	4	4	3	2	0	1	3	3	3	1	4	4	4	1	3	1	2	7	9	3	1	7	7	7	3	3	3	5	5
1	36	2	1	2	1	1	0	0	0	3	0	0	3	0	0	0	0	3	1	1	1	0	3	0	2	1	3	0	4	0	9	9	9	10	9	5	8	6	6	6	6	2
1	38	2	2	3	1	1	1	2	0	1	0	0	0	0	0	0	0	0	0	0	1	0	0	0	0	0	1	0	0	0	5	5	5	3	5	3	7	4	4	4	5	4
1	58	2	2	5	1	1	0	1	3	0	1	2	1	1	0	2	2	1	1	0	0	0	1	0	0	3	1	1	0	1	8	8	8	4	4	4	9	4	7	5	6	4
1	31	2	1	1	0	0	0	2	2	1	0	0	0	3	0	1	1	1	0	0	1	0	1	1	4	3	1	1	0	1	8	6	7	5	9	7	10	5	5	5	4	3
1	27	2	1	1	1	1	0	2	1	3	0	0	1	1	1	0	0	3	0	0	0	0	3	0	1	1	3	2	3	2	6	5	6	9	9	7	8	5	3	3	3	2
1	23	1	1	2	0	0	0	0	0	2	0	0	2	1	0	0	0	2	0	0	0	0	2	0	0	0	3	0	3	3	8	8	9	10	9	9	9	5	6	6	5	5
1	53	2	3	2	1	1	2	3	4	0	1	0	0	3	1	1	3	0	1	2	1	2	0	1	2	4	0	3	0	1	5	5	4	4	5	7	8	4	4	5	2	1
1	28	2	1	2	0	0	2	0	4	1	3	2	1	1	2	3	2	0	2	0	1	1	1	1	3	4	0	3	2	0	8	7	4	4	8	2	8	5	5	5	4	3
1	56	2	3	2	0	0	2	4	4	0	1	3	0	4	0	1	3	0	0	1	1	1	1	4	0	4	0	0	0	0	6	6	2	2	2	4	6	7	7	7	6	1
1	24	2	1	2	0	0	2	0	3	0	2	2	2	1	0	1	3	1	0	0	0	1	0	0	0	4	1	0	1	0	7	7	6	3	8	3	7	5	5	6	5	4
1	27	2	1	3	1	1	1	4	4	0	4	3	0	4	4	4	4	0	4	3	4	4	0	4	3	4	0	3	0	0	3	2	2	2	4	3	8	4	5	5	5	2
1	63	2	3	3	1	1	1	2	2	1	0	0	0	3	1	2	2	1	0	2	0	1	0	1	1	3	0	3	1	0	6	7	4	4	7	2	7	6	6	7	6	5
1	24	2	1	1	1	0	4	4	3	0	1	0	0	4	1	2	3	0	1	1	4	3	0	4	4	4	0	2	0	0	8	6	3	1	8	3	8	5	5	5	5	3
1	50	2	1	5	0	0	0	0	1	3	0	0	3	0	0	0	0	3	0	0	0	0	2	0	0	2	3	0	3	1	6	6	8	8	8	4	8	5	5	5	5	4
1	20	1	1	5	0	0	0	0	0	1	0	0	2	0	0	0	0	1	0	0	0	0	1	0	0	1	3	0	3	2	9	9	9	9	9	8	9	7	7	7	6	7
1	25	2	1	1	0	0	0	0	1	3	0	0	2	3	0	0	1	3	0	0	0	0	2	0	0	1	3	0	3	3	8	7	9	9	9	8	10	6	6	6	6	5
1	21	2	1	1	0	0	1	0	1	1	0	0	3	1	0	2	0	1	0	0	0	2	3	0	0	1	3	0	1	0	9	7	10	8	9	6	10	7	6	5	6	3
1	31	2	1	3	0	0	1	0	1	1	0	1	1	1	1	1	3	1	0	0	0	1	0	3	1	3	1	0	0	0	7	8	5	2	7	2	9	5	6	6	6	6
1	37	2	1	3	0	0	0	1	0	2	0	0	1	0	0	0	0	1	0	0	0	0	0	0	0	1	1	0	2	0	6	5	7	8	9	4	9	4	5	5	5	3
1	27	2	1	5	1	1	1	0	2	2	0	1	4	0	0	0	1	3	0	0	0	0	3	0	0	1	3	1	1	1	9	8	8	8	8	8	9	6	7	7	7	6
1	39	2	3	2	0	0	0	0	0	2	0	0	3	0	0	0	0	2	0	0	0	0	2	0	0	1	3	0	3	3	10	10	10	10	10	10	10	3	3	5	3	3
1	34	2	2	4	0	0	2	1	3	1	0	1	3	3	0	1	3	1	2	0	1	0	1	2	2	3	1	1	0	0	3	5	7	5	3	4	7	5	5	5	5	5
1	21	1	1	1	1	1	1	3	4	0	0	1	0	4	0	1	4	0	0	1	4	0	0	3	0	4	0	1	4	0	6	2	2	2	1	1	7	2	2	2	5	1
1	29	2	1	1	0	0	0	0	2	0	1	0	3	0	1	2	2	1	0	0	0	2	0	0	1	4	1	1	0	1	3	2	4	3	6	5	10	5	5	6	5	1
1	51	2	2	4	0	0	0	0	2	0	0	0	3	0	0	0	1	2	0	0	0	1	0	0	0	2	1	0	1	0	9	9	9	8	8	4	5	6	6	6	6	6
1	23	2	1	2	0	0	1	2	2	2	0	0	1	2	0	0	0	1	0	0	0	0	2	0	0	1	2	0	2	2	9	6	5	5	6	6	8	7	7	7	7	6
1	37	1	2	5	1	1	0	0	0	4	0	1	4	0	0	0	0	4	0	0	0	0	3	0	0	2	3	0	3	3	9	10	9	9	8	8	10	5	6	5	6	3
1	50	1	1	1	0	0	0	0	0	3	0	0	4	0	0	0	0	3	0	0	0	0	3	0	0	1	3	0	3	1	9	9	9	7	8	4	9	1	2	2	1	1
1	26	2	1	1	0	0	0	0	0	4	0	0	3	0	0	0	0	4	0	0	0	0	3	0	0	0	4	0	4	2	9	8	9	9	9	8	9	5	5	5	6	3
1	37	2	1	2	1	1	1	1	2	1	0	0	2	0	0	0	2	1	0	0	0	0	1	0	1	3	1	2	1	0	7	7	6	5	6	4	8	5	4	5	3	3
1	24	2	1	1	1	1	0	0	1	3	0	0	4	0	0	0	0	3	0	0	0	0	3	0	0	1	3	0	2	3	9	9	8	7	9	9	9	4	6	5	5	5
1	44	2	1	4	1	1	0	0	1	3	0	0	2	1	0	0	1	3	0	0	1	0	2	0	2	1	3	2	3	2	6	7	7	7	7	6	7	4	4	3	4	3
1	24	1	2	2	0	0	0	1	0	2	0	0	1	1	0	0	0	0	0	0	0	0	0	1	0	1	1	0	1	1	5	6	5	4	5	7	7	5	5	6	5	4
1	62	2	2	4	1	0	0	0	0	2	0	0	3	0	0	0	0	3	0	0	0	0	0	0	0	1	3	0	2	2	8	8	9	8	7	8	9	6	6	7	7	6
1	24	2	2	1	0	0	1	1	2	1	1	0	0	1	0	2	3	0	0	0	0	1	0	1	0	3	0	0	0	0	7	5	5	3	6	2	10	7	7	7	7	7
1	30	2	1	5	0	0	1	0	0	0	0	0	2	0	0	0	2	2	0	0	0	0	0	0	0	1	2	0	3	0	8	9	6	6	4	2	4	5	5	7	7	6
1	42	2	1	2	1	1	0	0	0	2	0	0	3	1	0	0	1	1	0	0	0	0	2	1	0	2	2	0	2	2	8	6	9	7	8	7	8	5	5	6	5	5
1	24	2	1	1	1	1	0	0	1	1	1	0	1	2	0	2	1	1	0	0	0	1	0	0	0	2	1	0	1	0	7	8	7	5	6	3	9	6	7	6	6	6
1	19	2	1	1	1	1	0	0	2	3	0	0	4	0	0	0	0	4	0	0	0	0	3	0	0	1	4	0	3	3	8	4	9	8	8	7	7	5	5	5	4	4
1	26	1	1	2	1	1	0	0	0	4	0	0	4	0	0	0	0	4	0	0	0	0	2	0	0	1	4	0	4	4	9	9	9	8	8	9	9	6	6	7	7	3
1	22	2	1	2	0	0	0	0	1	2	0	0	2	2	0	0	0	2	0	0	0	0	3	0	2	1	3	0	3	2	8	7	9	10	10	7	10	6	6	7	7	7
1	47	2	3	2	1	1	1	0	0	0	0	0	1	1	0	0	0	2	0	0	3	0	0	3	1	2	2	1	3	0	7	6	8	9	9	4	9	3	5	3	3	3
1	25	1	1	2	0	0	0	0	1	0	0	0	3	0	0	0	0	2	0	0	0	0	0	0	0	1	2	0	1	1	7	7	8	6	7	6	6	3	4	4	3	2
1	19	2	1	1	1	1	0	0	0	4	0	0	3	0	0	0	0	4	0	0	0	0	3	0	0	0	4	0	4	4	8	7	8	10	10	10	8	6	6	6	5	5
1	50	2	2	5	0	0	0	1	1	0	1	0	1	1	0	0	0	0	0	0	0	0	0	1	0	1	2	0	1	1	8	8	7	7	7	7	7	5	5	5	5	5
1	59	1	2	3	0	0	0	2	0	0	1	0	0	1	0	0	0	0	0	0	0	0	0	0	0	1	0	0	0	1	7	8	4	4	7	4	7	6	6	6	6	5
1	36	2	2	4	0	0	0	0	0	3	0	0	3	0	0	0	0	3	0	0	0	0	3	0	0	1	3	0	4	2	7	7	9	9	8	6	6	5	5	5	5	4
1	20	2	1	1	1	1	0	0	0	1	0	0	2	1	0	0	0	2	0	0	1	0	1	0	1	1	1	2	3	2	2	1	5	5	5	5	6	4	5	3	2	2
1	62	2	2	3	0	0	0	0	0	0	0	0	2	0	0	1	0	2	0	0	0	0	0	0	0	1	2	0	1	1	7	7	7	7	7	5	6	5	6	6	5	3
1	27	2	3	1	0	0	0	0	0	3	0	0	2	0	0	0	0	3	0	0	0	0	3	0	0	0	4	0	4	3	8	8	10	10	10	8	9	5	5	5	5	5
1	25	2	1	1	0	0	1	0	2	2	0	0	2	2	0	1	1	2	0	0	0	0	2	1	0	3	2	0	3	0	8	7	8	9	8	5	8	6	6	6	7	7
1	23	2	1	2	1	1	0	0	1	3	0	0	4	0	0	0	0	2	0	0	0	0	2	0	0	1	3	0	3	3	8	7	8	8	8	8	8	6	7	7	7	7
1	36	2	2	3	0	0	0	0	0	4	0	0	4	0	0	0	0	4	0	0	0	0	4	0	0	0	4	0	3	3	8	8	10	9	9	9	9	6	6	6	6	7
1	55	2	1	2	0	0	1	2	3	0	2	1	0	3	2	2	3	0	2	2	1	2	0	1	2	2	0	1	0	0	5	4	4	4	4	3	3	3	3	3	3	4
1	37	2	2	3	0	0	0	0	0	2	0	0	3	0	0	0	0	3	0	0	1	0	1	0	0	0	3	0	3	3	8	7	7	7	7	7	3	5	5	5	5	5
1	59	2	2	5	1	1	1	2	2	1	1	1	1	1	0	0	1	1	1	1	1	1	1	1	1	2	2	1	2	0	7	7	7	6	6	6	7	5	5	6	6	5
1	43	2	2	3	0	0	2	2	3	0	0	1	1	1	1	1	3	0	0	1	0	1	0	1	2	3	0	0	0	0	7	7	6	4	4	5	6	5	6	6	6	5
1	28	2	1	2	0	0	0	0	0	2	0	0	3	0	0	0	0	2	0	0	0	0	2	0	0	0	3	0	4	3	7	6	9	10	8	10	10	5	5	5	6	6
1	46	2	2	3	1	1	0	0	1	2	0	0	4	0	0	0	0	3	0	0	0	0	2	0	0	1	3	0	2	1	9	9	9	8	8	8	9	6	6	7	6	6
1	60	2	1	2	0	0	0	0	1	2	0	0	2	0	0	0	0	3	0	0	0	0	1	0	1	1	4	0	3	2	7	7	9	9	8	8	8	6	5	7	6	6
1	36	2	2	4	0	0	0	0	1	2	0	0	4	0	0	1	0	3	0	0	0	1	2	0	1	1	3	0	4	1	7	7	8	7	8	5	8	5	6	6	6	5
1	21	2	1	1	0	0	0	0	0	2	0	0	3	0	0	0	0	3	0	0	0	0	3	0	0	0	3	0	4	4	9	8	8	8	8	8	8	5	6	5	4	5
1	25	2	1	1	1	1	4	1	3	0	2	2	1	0	1	1	3	0	1	0	0	2	0	1	1	4	0	2	1	0	3	0	3	1	2	3	2	3	3	3	4	3
1	42	2	1	1	0	0	0	0	1	2	0	0	3	1	0	1	0	3	0	0	0	1	3	1	0	1	3	1	1	1	8	8	7	5	7	7	7	5	5	5	5	5
1	30	2	1	3	0	0	0	0	1	3	0	0	4	0	0	0	0	3	0	0	0	0	3	0	0	1	3	0	4	3	8	9	9	8	8	8	7	6	6	6	3	3
1	50	2	2	5	0	0	0	0	0	3	0	0	3	0	0	0	0	3	0	0	0	0	3	0	0	1	4	0	3	3	7	7	9	9	9	7	9	2	6	6	6	4
1	38	2	2	4	0	0	4	3	3	0	0	0	0	4	0	0	3	0	1	0	0	1	0	4	4	4	0	1	1	0	6	5	5	3	3	4	8	6	6	6	6	3
1	50	2	2	3	0	0	2	3	4	0	2	0	0	3	1	2	3	0	1	2	3	3	0	1	2	4	0	1	2	0	5	6	5	7	4	4	8	5	5	5	5	3
1	41	2	1	5	0	0	1	1	2	0	0	1	0	3	0	1	2	0	0	1	1	1	0	1	0	3	0	0	0	2	5	5	5	5	5	8	8	6	6	6	6	4
1	34	2	1	4	0	0	0	0	1	3	0	0	4	0	0	0	0	3	0	0	0	0	3	0	0	1	3	0	4	2	7	7	9	10	10	6	8	6	7	6	6	5
1	45	3	2	5	0	0	2	1	2	1	0	0	1	2	0	1	0	1	0	0	0	0	1	1	2	2	0	0	4	0	6	5	8	8	9	4	8	5	5	5	5	3
1	32	2	1	1	0	0	0	0	0	3	0	0	2	0	0	0	0	3	0	0	0	0	3	0	0	0	3	0	3	3	7	7	9	9	10	9	9	6	5	6	6	5
1	44	2	2	4	0	0	0	2	2	0	0	0	0	1	0	1	3	0	1	0	2	1	0	1	2	3	0	1	0	1	8	6	6	5	6	7	7	6	6	6	6	6
1	51	3	1	1	1	1	0	0	2	1	0	0	2	2	0	0	2	1	0	0	0	0	1	0	0	0	2	0	3	2	7	7	8	8	8	8	8	5	5	5	5	4
1	29	1	1	2	1	1	2	1	2	2	1	0	2	2	0	0	2	1	0	1	0	0	1	1	0	3	2	1	1	2	8	7	7	5	6	7	9	6	6	6	6	6
1	44	2	2	3	0	0	0	0	2	2	0	2	3	0	0	0	0	3	0	0	0	0	3	0	0	2	3	0	3	0	5	5	7	7	7	6	6	4	5	5	4	1
1	52	2	2	3	1	1	2	2	3	2	0	0	1	1	0	0	1	1	0	0	1	0	1	1	0	2	2	0	1	2	7	8	6	4	8	7	8	6	6	6	6	6
1	43	2	2	3	0	0	0	0	0	2	0	0	4	0	0	0	0	4	0	0	0	0	2	0	0	0	4	0	3	3	10	10	9	8	10	9	8	7	7	7	7	6
1	32	2	2	5	1	1	2	0	4	2	0	0	2	2	1	1	3	2	0	0	0	1	2	1	0	2	2	2	3	2	6	1	7	7	8	6	7	5	5	5	6	5
1	38	2	2	3	1	1	1	0	0	2	1	1	3	0	0	0	0	1	0	0	0	0	2	0	4	2	3	0	4	1	7	8	9	9	8	7	10	6	5	6	6	7
1	61	2	2	5	1	1	0	0	3	0	0	0	3	0	0	0	0	2	2	0	0	0	2	0	0	2	3	0	4	3	9	9	8	9	9	9	9	6	6	6	7	3
1	31	2	1	3	0	0	0	0	1	3	0	0	4	0	1	0	0	3	0	0	0	0	2	0	1	2	3	1	4	0	8	8	8	10	10	3	8	7	7	7	7	6
1	22	2	2	2	0	0	0	0	0	4	0	0	4	0	0	2	0	4	2	4	0	0	4	0	0	1	3	0	2	3	9	9	10	8	9	9	9	7	5	7	6	1
1	34	2	2	3	0	0	0	0	1	3	0	0	3	0	0	0	0	3	0	0	0	0	2	0	0	1	3	0	2	0	8	5	8	6	8	5	8	7	7	7	7	6
1	31	2	2	3	0	0	0	0	2	3	0	1	4	0	0	2	1	3	1	0	0	0	3	0	0	2	3	0	2	3	9	9	8	8	7	9	9	5	5	5	5	3
1	24	1	1	2	0	0	1	0	0	2	0	0	3	0	0	0	1	2	0	0	0	0	2	0	0	1	3	0	1	2	8	8	8	8	9	7	6	5	4	5	5	2
1	55	2	2	4	0	0	0	0	0	2	0	0	4	0	0	0	1	3	0	0	0	0	3	0	0	2	3	0	3	3	6	7	8	8	8	6	7	4	6	6	6	5
1	47	1	2	3	0	0	0	0	0	1	0	0	3	0	0	0	0	1	0	0	0	0	1	0	0	0	4	0	2	1	9	10	10	8	9	8	8	6	6	6	6	5
1	57	2	2	5	1	1	1	1	2	0	0	0	2	1	0	1	1	0	0	0	2	0	0	1	2	4	0	0	1	0	7	6	6	5	7	2	8	7	7	7	7	6
1	38	2	2	4	0	0	0	1	0	2	0	0	1	0	0	0	0	0	0	0	0	0	2	0	0	1	2	0	3	1	9	9	8	9	9	8	9	6	5	6	6	6
1	32	2	3	2	0	0	0	0	1	3	0	0	4	0	0	0	1	3	1	0	0	0	0	0	1	1	3	2	3	2	9	8	9	9	9	8	9	6	6	6	6	6
1	54	2	3	2	0	0	0	0	2	1	0	0	3	0	0	0	0	2	0	0	0	0	0	0	0	3	1	0	0	1	6	6	6	6	6	8	8	5	5	5	5	3
1	43	2	3	2	0	0	0	0	0	2	0	0	3	0	0	0	0	1	0	0	0	0	2	0	0	1	1	1	3	0	8	8	8	8	8	4	7	5	5	6	5	3
1	50	2	2	5	0	0	0	0	1	3	0	0	3	0	0	0	0	3	0	0	0	0	3	0	0	1	3	0	4	3	8	8	8	9	9	7	9	7	7	6	7	7
1	45	2	2	5	0	0	0	0	0	3	0	0	3	0	0	0	0	3	0	0	0	0	3	0	0	0	3	0	3	3	8	7	8	8	8	6	8	5	5	5	5	3
1	27	2	1	5	1	1	3	1	4	0	3	4	1	3	4	4	4	0	3	3	0	4	0	3	4	4	0	3	0	2	0	0	0	0	0	7	9	2	5	2	3	2
1	49	2	2	3	1	1	0	0	2	2	0	1	3	0	0	1	0	3	0	0	0	0	1	0	0	1	3	0	2	2	9	7	8	8	8	7	7	6	6	6	6	3
1	22	2	1	1	0	0	0	0	0	4	0	0	4	0	0	0	0	3	0	0	0	0	3	0	0	0	4	1	4	4	10	10	10	10	10	10	10	6	7	7	7	6
1	64	2	1	3	1	0	0	0	0	4	0	0	4	0	0	0	0	4	0	0	0	0	4	0	0	0	4	3	4	3	10	10	10	10	10	10	10	5	5	5	5	5
1	36	2	2	2	1	1	1	1	2	0	0	0	0	1	0	1	0	0	0	0	0	0	0	1	0	2	0	0	0	0	8	8	6	5	7	6	8	6	6	6	6	5
1	23	2	1	1	1	1	0	0	1	3	0	0	3	0	0	0	0	3	0	0	0	0	3	0	1	1	3	0	3	2	7	7	9	8	8	6	8	5	5	7	5	5
1	50	2	2	3	1	1	1	1	2	1	0	0	1	3	0	1	0	2	0	0	0	0	0	3	0	1	2	0	2	1	5	4	6	7	8	7	6	5	5	5	5	4
1	54	2	2	5	0	0	1	0	0	3	1	0	3	1	0	0	0	3	0	0	1	0	3	1	0	2	2	0	2	1	8	8	8	8	8	7	8	5	6	5	5	5
1	37	2	2	5	1	1	0	0	0	4	0	0	4	0	0	0	0	4	0	0	0	0	4	0	0	0	4	0	4	4	8	8	10	9	10	9	10	7	7	5	5	5
1	54	2	2	4	0	0	3	4	2	1	0	0	0	4	0	3	0	0	0	1	0	4	0	4	2	4	0	0	0	0	6	1	3	2	2	1	3	4	4	6	5	3
1	45	2	2	4	0	0	0	0	0	4	0	0	4	0	0	0	0	4	0	0	0	0	4	0	0	0	4	0	3	4	8	8	9	10	10	10	9	6	6	6	5	6
1	53	2	2	4	0	0	0	0	1	3	1	0	3	1	0	0	1	3	0	0	0	0	3	1	0	1	3	1	3	2	8	8	8	8	8	6	8	7	7	7	7	7
1	25	3	1	2	0	0	0	0	0	3	0	1	3	0	0	0	0	3	0	0	0	0	3	0	0	0	3	0	2	3	6	7	7	7	8	7	9	3	3	3	2	2
1	60	1	2	2	1	1	0	0	0	2	0	0	3	0	0	0	1	3	0	0	0	0	1	0	1	1	3	1	1	2	8	8	8	7	7	8	8	6	5	6	5	6
1	57	1	2	4	0	0	1	0	0	1	0	0	1	0	0	0	0	1	0	0	0	0	1	0	0	1	2	0	1	1	6	6	6	6	7	5	7	5	5	5	5	4
1	22	2	1	1	0	0	0	0	0	2	0	0	2	3	0	0	0	2	0	0	0	0	2	3	0	2	3	0	1	1	8	6	8	8	8	8	8	4	5	5	5	5
1	28	2	1	5	1	1	1	0	3	1	0	1	2	0	0	1	2	1	0	0	0	1	2	0	0	2	1	0	1	0	6	4	7	4	6	4	9	3	5	5	5	3
1	30	2	1	1	0	0	2	0	0	0	0	0	1	0	0	0	1	1	0	0	0	0	0	0	2	2	1	1	0	0	4	2	5	4	4	3	5	5	3	5	6	4
1	27	2	1	3	0	0	0	0	2	2	0	0	2	1	0	0	0	1	0	0	0	0	1	0	0	1	2	0	3	0	7	8	8	9	9	6	9	6	6	6	6	5
1	37	2	2	3	1	1	2	1	4	1	1	2	1	1	1	2	2	1	1	0	0	1	0	0	0	4	1	1	2	0	6	5	6	6	6	5	7	6	5	5	6	5
1	47	1	1	2	1	1	0	0	0	2	0	0	4	0	0	0	0	2	0	0	0	0	3	0	0	0	3	0	3	3	9	9	9	9	9	9	9	6	5	5	5	3
1	36	2	2	4	0	0	1	0	3	3	1	0	4	0	0	1	2	3	1	0	0	0	2	1	2	2	3	2	3	1	8	5	7	7	6	4	7	5	5	6	6	5
1	26	2	1	2	1	1	1	0	2	2	0	0	3	0	1	1	1	3	0	0	0	0	1	0	1	2	3	1	3	2	9	7	9	8	9	7	9	7	6	6	7	7
1	43	1	2	5	1	1	0	0	0	2	0	0	1	0	0	0	0	2	0	0	0	0	2	0	0	0	2	0	4	2	7	7	7	9	8	7	8	7	7	7	5	5
1	42	2	2	4	0	0	0	0	1	3	0	1	4	0	0	0	0	4	0	0	0	0	3	0	0	1	4	0	3	3	7	7	9	9	9	9	9	7	7	7	7	6
1	29	2	2	2	1	1	0	0	1	2	0	0	2	0	0	0	1	2	0	0	0	0	0	0	0	1	2	1	3	0	7	7	6	7	6	5	7	4	5	5	4	4
1	37	2	3	1	1	1	0	0	2	3	1	0	4	0	0	0	0	3	1	0	0	0	3	0	0	1	3	3	3	4	8	6	8	8	8	9	8	5	5	5	5	6
1	26	1	2	2	0	0	1	1	2	0	0	0	1	0	0	0	0	2	0	0	0	0	2	0	0	2	2	0	2	0	8	7	7	8	8	5	8	6	6	6	5	6
1	27	2	1	1	1	1	0	0	0	3	0	0	2	0	0	0	0	4	0	0	0	0	4	0	0	0	4	0	4	3	7	8	9	10	8	7	10	4	6	6	4	2
1	41	2	1	2	1	1	0	0	0	0	0	0	2	0	0	0	0	4	0	0	0	0	4	0	0	0	4	0	3	2	10	10	10	10	10	8	10	7	7	7	7	7
1	24	2	1	1	0	0	0	0	1	2	0	0	4	0	0	0	0	3	0	0	0	0	2	0	0	1	3	0	3	2	8	4	8	7	7	5	9	6	6	6	7	6
1	39	2	1	1	1	1	1	0	1	0	0	0	0	0	0	1	1	0	0	0	0	0	0	0	0	1	0	0	1	0	4	3	6	8	8	3	8	3	3	3	3	2
1	23	2	1	3	1	1	1	1	2	2	1	0	3	3	1	1	0	3	0	0	0	0	2	0	4	2	3	1	4	1	7	8	8	10	10	4	10	5	5	5	6	7
1	31	1	1	1	0	0	0	0	0	2	0	1	4	0	0	0	0	4	0	0	0	0	4	0	0	0	4	0	4	4	8	4	9	10	10	10	10	5	5	5	5	3
1	25	1	1	1	1	1	0	1	2	2	1	0	1	1	0	0	1	2	1	0	0	0	1	1	3	2	1	2	1	1	4	5	6	4	7	5	5	5	5	6	5	3
1	22	2	1	1	0	0	0	0	2	2	0	0	2	0	0	0	0	3	0	0	0	0	1	0	2	1	3	1	3	0	4	3	8	7	8	5	8	2	3	3	5	2
1	41	2	2	3	0	0	0	1	0	1	0	0	4	0	0	0	0	2	0	0	0	0	1	0	0	2	2	0	3	0	8	7	8	8	8	5	10	5	5	5	6	5
1	34	1	1	2	0	0	4	4	4	0	4	4	0	4	0	4	4	0	2	4	0	4	0	4	0	4	0	4	2	0	7	9	1	0	0	0	2	2	4	3	2	1
1	42	2	3	2	0	0	0	0	2	3	0	0	4	0	0	0	0	3	0	0	0	0	1	0	0	2	3	0	4	2	8	7	9	9	9	7	10	5	5	5	5	5
1	31	2	2	2	1	1	1	0	1	1	0	0	2	0	0	1	0	1	0	0	0	0	2	0	2	2	2	1	2	1	6	7	6	8	8	6	7	5	5	5	6	3
1	34	2	3	2	1	1	1	0	1	3	0	0	2	0	0	0	1	1	0	0	0	0	2	0	0	2	1	0	4	0	4	4	6	8	8	4	7	5	5	5	4	3
1	50	1	2	4	1	1	1	0	2	0	0	0	2	3	0	3	2	0	0	0	0	1	0	3	0	4	0	1	0	0	6	1	4	2	6	3	10	7	7	5	6	5
1	25	2	2	3	0	0	0	0	0	4	0	0	4	0	0	0	0	4	2	0	0	0	3	0	0	0	4	0	4	3	9	9	9	9	10	9	10	6	6	6	5	6
1	24	1	1	1	0	0	0	0	0	2	0	0	4	0	0	0	0	3	0	0	0	0	3	0	0	2	3	0	1	3	8	7	9	5	6	9	6	7	7	7	7	6
1	28	2	1	1	1	1	0	1	2	2	0	0	1	1	0	1	2	1	0	0	0	0	1	0	3	2	2	1	2	2	5	4	5	5	6	5	6	4	4	4	4	3
1	46	2	1	3	0	0	0	0	1	3	0	0	3	0	0	0	0	3	0	0	0	0	2	0	0	1	3	0	3	3	8	8	7	8	9	9	7	5	6	6	6	5
1	37	2	1	2	0	0	0	0	0	4	0	0	4	0	0	0	0	3	0	0	0	0	4	0	0	0	4	0	4	3	8	8	10	10	10	9	10	4	5	3	3	2
1	26	1	1	1	1	1	2	2	1	0	0	0	1	1	0	1	1	1	0	0	0	1	0	1	0	2	1	2	0	3	7	6	3	2	5	9	7	2	5	1	2	2
1	43	2	1	2	0	0	1	1	2	2	0	0	2	2	0	1	1	2	0	0	0	0	2	1	0	3	2	0	2	2	7	6	7	7	6	6	8	5	5	5	6	4
1	47	2	2	4	1	1	0	0	1	4	0	0	4	0	0	0	0	4	0	0	0	0	4	0	0	0	4	1	4	4	10	10	10	10	9	10	10	6	6	7	7	7
1	42	2	1	2	0	0	2	0	1	0	2	1	1	1	1	1	3	0	1	0	0	1	0	1	1	3	1	1	0	0	8	7	6	4	5	5	9	6	6	6	7	7
1	63	1	2	5	0	0	0	0	0	0	0	0	2	0	0	0	0	0	0	1	0	1	0	0	0	2	1	2	0	0	5	5	4	4	4	3	5	4	3	4	4	3
1	52	2	2	5	1	1	0	0	1	1	0	0	3	0	0	0	0	3	1	0	0	0	1	0	0	0	3	0	3	3	7	5	8	8	9	9	7	7	7	7	7	6
1	25	2	2	2	0	0	0	0	2	3	0	2	4	0	0	0	2	4	0	0	0	0	3	0	0	1	4	0	3	2	9	9	9	9	9	8	10	7	7	7	7	6
1	63	2	3	2	1	0	1	0	2	1	0	0	3	0	0	0	1	3	0	0	0	0	2	0	0	2	3	0	2	3	9	9	9	8	8	8	8	6	6	6	6	4
1	62	1	3	2	0	0	0	0	0	4	0	0	4	0	0	0	0	4	0	0	0	0	3	0	0	0	3	0	2	4	9	9	9	9	9	9	9	2	2	2	2	2
1	29	1	1	2	0	0	0	0	0	3	0	0	4	0	0	0	0	3	0	0	0	0	3	0	0	1	3	0	2	4	8	8	9	7	10	9	9	5	5	5	5	5
1	24	2	1	1	1	1	2	3	4	1	2	1	0	4	2	1	1	1	0	0	0	1	0	3	1	3	1	1	1	1	7	8	7	4	5	4	4	7	7	7	5	6
1	62	1	2	2	1	1	0	0	0	2	0	0	3	0	0	0	1	3	0	0	0	0	2	0	0	2	3	1	1	2	8	8	8	6	6	7	8	6	6	7	7	6
1	61	2	2	3	0	0	0	0	0	3	0	0	4	0	0	0	0	3	0	0	0	0	2	0	0	2	4	0	4	2	8	8	8	8	8	8	9	5	5	6	7	6
1	54	2	2	5	0	0	0	0	2	2	0	0	0	0	0	0	0	1	0	0	0	0	0	0	0	1	3	0	3	1	6	7	7	6	6	6	8	4	4	7	7	6
1	36	1	2	2	0	0	0	0	0	2	0	0	4	0	0	0	0	2	0	0	0	0	1	0	0	1	3	0	3	3	9	9	9	9	9	9	9	7	7	7	7	6
1	51	2	1	2	0	0	0	0	1	1	0	0	1	1	1	1	1	1	0	0	0	1	1	0	1	3	1	1	1	1	8	8	8	7	7	6	7	6	6	5	5	5
1	22	1	1	1	0	0	1	0	2	0	1	2	3	2	0	2	4	1	2	0	0	2	2	1	2	4	1	2	2	0	8	5	6	4	7	3	8	5	6	6	6	5
1	26	2	1	1	0	0	0	0	1	4	0	0	4	0	0	0	0	4	0	0	0	0	4	0	0	1	4	0	4	3	7	5	8	9	9	8	8	5	5	5	5	5
1	36	2	2	3	1	1	0	0	2	0	0	0	2	2	0	1	1	1	0	0	0	0	3	0	0	3	2	0	2	1	6	6	7	4	9	6	10	7	6	7	7	7
1	67	2	2	4	0	0	0	0	0	2	0	0	0	2	0	0	0	0	0	0	0	0	0	0	0	2	0	0	0	0	7	7	5	4	8	3	10	5	6	5	6	4
1	38	1	1	1	0	0	0	0	0	4	0	0	4	0	0	0	0	4	0	0	0	0	4	0	0	0	4	0	4	4	8	8	10	10	10	10	10	3	3	3	1	1
1	21	2	1	2	1	1	1	0	2	1	0	0	2	1	0	1	0	1	0	0	0	0	1	0	1	2	1	1	2	1	7	8	5	4	5	2	9	6	6	6	5	5
1	21	2	1	1	0	0	0	1	0	3	0	0	2	2	0	0	0	4	0	0	0	0	3	1	1	0	4	0	4	2	7	8	7	10	10	8	8	5	5	6	5	6
1	32	2	2	1	0	0	0	0	0	3	0	0	4	0	0	0	0	4	0	0	0	0	3	0	0	0	4	0	3	3	10	10	9	10	10	9	10	4	3	5	5	7
1	63	1	2	3	0	0	3	0	1	2	0	1	1	1	0	0	1	1	0	0	0	0	0	1	0	1	2	0	1	2	9	9	8	8	8	9	7	6	6	6	5	6
1	27	2	1	1	1	1	1	1	2	1	1	0	2	1	1	1	2	0	0	0	1	0	0	0	2	3	0	1	0	0	5	5	4	3	6	2	7	4	4	5	3	2
1	21	1	1	1	0	0	0	0	1	2	0	0	4	0	0	0	0	3	0	0	0	0	3	0	0	2	3	0	1	3	9	6	9	6	4	8	9	7	6	7	7	7
1	22	2	1	2	1	1	0	1	0	4	0	0	3	0	0	0	0	3	0	0	0	0	3	0	0	1	4	0	3	3	9	9	9	8	9	7	9	6	6	6	7	5
1	21	2	1	1	0	0	0	0	1	3	0	0	4	0	0	0	1	3	0	0	0	0	3	0	0	1	3	0	2	4	9	8	8	8	7	8	10	6	7	6	6	6
1	31	2	1	5	0	0	0	0	1	3	0	0	3	0	0	0	0	3	0	0	0	0	2	0	0	1	3	0	3	3	8	7	7	8	8	8	6	5	5	5	5	5
1	29	2	1	1	1	1	0	0	1	1	0	0	3	0	0	2	2	2	0	0	0	0	2	0	3	1	1	0	2	1	7	6	8	8	7	6	8	4	4	5	5	3
1	23	2	1	5	1	1	0	0	1	2	0	0	2	1	0	0	1	2	0	0	0	0	2	0	4	2	3	0	2	2	7	7	8	8	8	7	8	7	6	7	6	7
1	45	2	2	3	0	0	0	0	0	3	0	0	3	1	0	0	0	3	0	0	0	0	3	1	0	1	3	0	3	3	10	10	9	9	9	9	9	6	6	6	6	6
1	28	1	1	1	0	0	0	1	0	1	0	0	1	0	0	0	0	2	0	0	1	0	1	0	0	0	2	1	2	1	5	5	5	6	6	4	5	1	5	1	1	1
1	34	2	2	5	1	1	1	1	2	1	1	0	1	1	1	2	3	1	2	0	0	1	0	1	2	4	1	1	3	2	6	5	7	3	1	4	6	6	6	7	5	5
1	35	2	1	1	0	0	1	0	4	0	1	2	1	3	0	1	4	0	1	0	0	3	0	1	4	4	0	1	3	0	2	0	3	1	10	0	5	4	4	5	4	3
1	51	2	2	4	1	1	0	0	0	0	1	0	4	0	0	4	0	0	0	0	0	3	0	0	0	4	0	0	4	0	7	5	5	7	6	0	3	5	6	5	5	3
1	51	1	2	5	0	0	0	0	1	0	0	0	2	0	0	0	0	1	0	0	0	0	0	0	0	1	2	0	1	1	7	6	7	7	7	5	4	4	6	5	3	4
1	28	2	1	1	1	1	1	0	1	2	0	0	2	2	0	2	0	0	0	0	0	1	1	1	0	3	0	0	1	1	7	4	5	4	6	5	9	6	5	5	4	2
1	30	2	1	2	1	1	1	1	4	3	1	1	2	1	0	0	1	3	0	0	0	0	2	0	0	1	2	1	3	2	6	6	8	8	8	4	6	5	5	6	6	7
1	25	2	1	1	1	1	2	1	3	0	2	0	1	1	0	1	3	1	0	0	0	0	1	1	1	3	1	0	3	0	3	3	3	5	4	0	3	2	3	3	5	2
1	23	1	1	1	0	0	1	0	0	0	0	0	0	0	0	0	0	2	0	0	0	0	0	0	0	0	3	0	2	2	7	6	8	8	8	8	8	3	5	4	3	4
1	26	2	2	2	0	0	0	0	2	1	0	0	3	0	0	1	2	2	0	0	0	0	2	0	0	2	2	0	2	2	6	6	6	4	5	4	7	6	6	7	6	7
1	25	2	1	1	1	1	1	3	2	1	0	0	1	1	0	1	0	1	0	2	3	3	1	2	2	2	2	2	2	2	5	5	5	5	9	7	8	5	6	5	5	4
1	36	2	2	4	0	0	0	0	1	0	0	0	1	0	0	0	1	1	0	0	1	0	0	0	0	1	1	0	1	0	6	5	3	5	3	4	1	7	7	7	7	5
1	22	2	1	1	1	1	2	2	3	1	1	1	1	2	1	1	2	1	1	1	2	1	0	1	1	3	1	2	2	0	7	6	5	6	6	3	6	6	6	6	6	5
1	36	1	2	2	1	1	2	1	1	1	0	0	1	1	0	0	2	0	0	0	0	0	0	1	1	3	1	1	0	0	5	3	3	3	3	3	5	2	2	2	2	1
1	28	2	2	2	0	0	0	0	3	2	0	1	3	1	0	1	3	2	0	0	0	0	1	0	2	3	2	0	1	2	5	3	7	6	6	7	4	6	5	6	5	5
1	25	3	1	1	0	0	3	2	4	1	1	3	0	2	3	4	3	2	0	1	2	3	1	2	3	4	2	4	3	2	7	7	5	9	9	7	3	2	2	3	3	5
1	21	1	1	1	0	0	0	0	1	3	0	0	4	0	0	0	0	3	0	0	0	0	3	0	0	1	4	0	3	3	8	9	9	8	8	7	6	5	6	6	6	6
1	23	2	2	1	1	0	0	0	2	1	0	0	3	2	0	0	2	2	0	0	0	0	2	0	0	3	2	0	1	3	8	8	9	7	7	8	7	5	5	5	6	6
1	22	1	1	1	0	0	0	0	0	2	0	0	2	0	0	0	0	2	0	0	0	0	2	0	0	0	2	0	2	2	10	10	10	10	10	10	10	6	6	6	5	6
1	33	1	2	3	1	1	1	2	3	2	2	1	1	3	2	1	1	2	0	2	1	1	2	4	4	4	2	2	4	2	1	1	2	5	4	4	9	6	6	2	6	1
1	28	2	1	1	0	0	0	0	2	1	0	0	3	0	1	0	0	1	0	0	0	0	0	0	1	3	1	2	1	1	7	8	8	6	8	7	10	5	2	5	5	5
1	63	2	2	5	1	1	0	1	2	3	0	1	0	2	0	1	1	1	0	0	0	0	0	1	1	1	1	0	2	0	8	8	7	7	8	6	8	6	6	7	6	6
1	30	2	1	3	0	0	0	0	0	3	1	0	4	0	0	1	0	3	0	0	0	0	3	0	0	1	3	0	4	1	9	10	8	10	10	7	10	3	5	4	5	3
1	39	2	2	5	0	0	0	0	1	3	0	0	4	0	0	1	0	1	0	0	0	0	0	0	0	2	2	0	1	0	8	5	8	7	7	3	9	6	6	6	7	6
1	19	2	1	1	1	1	0	0	2	0	1	0	1	3	2	1	3	0	1	0	0	1	0	3	0	3	1	1	1	1	8	7	7	7	7	8	8	5	5	4	5	4
1	30	2	2	3	0	0	0	0	2	2	0	1	3	0	0	1	0	3	0	0	0	0	3	0	3	2	3	0	3	1	7	7	8	8	8	6	7	5	5	5	6	5
1	23	2	1	1	0	0	0	1	0	4	0	0	1	1	0	0	0	3	0	0	0	0	4	0	0	0	4	0	3	4	5	3	7	10	10	10	9	3	5	3	2	1
1	21	1	1	1	0	0	3	0	1	0	0	0	0	4	1	1	1	2	2	0	0	1	0	1	0	4	1	1	1	0	1	0	1	2	2	3	5	1	1	1	1	1
1	27	2	1	1	1	1	2	3	2	1	0	0	0	2	0	1	1	0	0	1	2	2	1	2	2	3	1	0	2	2	6	3	3	5	5	5	2	5	6	5	5	4
1	24	2	1	2	0	0	0	0	0	3	0	0	4	0	0	0	1	3	0	0	0	0	3	0	0	1	4	0	2	3	9	9	9	6	7	7	8	6	6	5	6	6
1	25	2	1	2	0	0	1	0	3	3	0	0	2	1	0	1	0	3	0	0	0	0	3	0	0	2	3	0	2	2	8	9	9	8	8	8	8	6	6	6	5	5
1	21	2	1	1	0	0	0	0	0	4	0	2	3	0	0	0	0	4	0	0	0	0	3	0	0	1	4	0	4	2	6	7	7	9	7	4	9	5	5	5	6	4
1	40	2	1	1	1	1	0	0	0	4	0	0	4	0	0	0	0	3	0	0	0	0	2	0	0	2	2	0	4	1	9	9	8	8	9	8	9	4	4	4	4	2
1	38	2	3	1	0	0	2	2	1	1	1	1	1	2	1	1	1	2	0	1	1	1	1	1	4	4	1	4	2	2	6	4	7	4	5	6	6	6	6	6	5	2
1	19	1	1	4	1	0	4	4	3	0	4	2	0	4	3	4	3	0	1	2	2	3	0	3	3	4	0	4	0	2	8	7	2	8	9	8	7	2	2	2	2	5
1	38	2	2	4	1	1	0	0	2	2	0	0	4	0	0	1	0	3	0	0	0	0	1	0	0	1	3	0	1	0	5	1	7	7	8	3	9	5	5	6	6	5
1	35	1	2	2	0	0	0	1	2	1	1	1	0	3	0	1	0	1	0	0	0	0	1	0	0	2	1	2	1	0	7	7	7	6	6	5	7	5	5	5	5	3
1	25	3	1	1	0	0	0	0	1	1	0	0	3	0	0	0	0	3	0	0	0	0	3	0	0	2	3	0	3	2	8	9	7	7	7	6	6	5	5	5	5	4
1	60	1	2	3	0	0	2	0	1	2	1	0	3	1	0	1	1	2	0	0	0	1	1	1	2	3	2	1	1	1	9	8	7	4	7	5	7	7	7	6	7	4
1	21	2	1	2	1	1	0	0	1	2	0	0	3	0	0	0	0	1	0	0	0	1	1	0	0	1	2	0	1	1	8	7	7	7	8	7	7	5	5	6	5	4
1	23	2	1	1	1	1	2	3	3	1	3	3	1	3	0	2	2	1	1	3	3	3	0	3	3	4	1	0	0	3	0	0	0	1	7	7	8	5	5	5	4	4
1	19	2	1	1	0	0	0	1	2	2	0	1	1	1	0	0	2	3	1	0	0	0	1	0	0	2	3	0	2	2	7	8	7	9	9	8	10	5	6	5	5	3
1	25	2		1			0	0	3	2	3	2	2	0	0	1	3	2	0	0	2	2	2	0	0	4	2	3	1	4	9	9	10	6	9	10	9	5	5	5	3	3
1	21	2	1	1	0	0	0	0	1	3	0	0	4	0	0	2	1	3	0	0	0	0	2	0	2	1	3	0	2	3	8	8	9	9	9	9	8	7	7	7	7	6
1	61	1	2	3	0	0	0	0	1	2	0	0	3	0	0	0	0	2	0	0	0	0	2	0	0	2	2	0	2	2	8	9	8	7	8	7	8	7	7	7	7	7
1	44	2	1	2	0	0	0	0	2	1	0	0	4	0	0	1	0	2	0	0	0	0	2	0	2	2	2	0	2	3	8	6	7	8	9	9	9	6	6	7	6	6
1	31	2	1	1	0	0	0	0	1	1	0	0	1	3	0	1	0	1	0	0	1	0	0	1	1	1	1	0	2	1	3	2	6	8	8	7	6	2	3	3	4	3
1	55	1	2	3	0	0	4	0	1	0	1	1	0	1	0	1	1	0	0	0	0	0	0	4	0	4	0	0	1	0	6	6	5	4	2	3	5	3	3	3	3	3
1	23	1	1	1	0	0	0	0	1	1	0	0	2	1	0	0	0	1	0	0	0	1	1	0	0	2	1	0	2	1	7	6	7	7	8	7	6	5	6	6	6	6
1	48	2	2	3	1	1	0	1	1	3	0	0	2	2	0	0	0	3	0	0	0	0	2	0	0	1	3	0	3	2	7	7	7	7	6	6	6	6	5	6	5	5
1	23	1	1	1	1	1	1	1	1	1	0	0	2	1	0	0	0	2	0	0	0	0	1	0	0	3	2	0	2	1	8	5	8	6	5	5	4	5	5	6	6	3
1	57	2	2	5	0	0	0	0	1	2	0	0	2	0	0	0	1	1	0	0	0	0	1	0	0	1	2	0	2	2	5	5	5	4	4	4	5	5	5	5	5	3
1	21	2	1	1	1	1	1	1	2	1	0	0	1	3	0	0	2	1	0	1	1	0	2	3	1	2	2	1	1	2	8	6	6	6	7	7	9	6	6	6	5	6
1	46	1	2	4	0	0	0	4	1	2	0	0	0	3	0	0	2	2	1	0	0	0	1	3	4	3	1	0	4	4	8	7	7	7	6	9	6	3	5	6	7	3
1	24	2	1	1	0	0	0	2	4	1	1	0	1	2	3	1	4	2	0	0	2	0	1	3	4	3	1	2	0	3	5	3	7	2	6	8	6	5	4	5	3	5
1	42	2	2	2	1	0	2	2	1	3	0	0	2	1	0	0	0	2	0	0	1	0	2	1	0	1	3	0	2	2	7	8	8	7	7	6	8	5	5	5	6	3
1	28	1	1	2	1	1	1	2	2	1	0	0	1	4	0	0	3	0	0	0	0	0	2	3	0	2	3	0	3	1	9	8	7	6	10	6	4	5	5	6	6	6
1	24	2	1	1	0	0	1	0	1	0	0	0	1	1	0	0	0	2	0	0	0	0	0	0	0	2	2	0	1	0	6	5	7	4	5	5	6	5	6	6	5	5
1	42	2	2	2	0	0	1	0	0	2	0	0	2	2	0	0	1	3	0	0	1	0	2	0	0	1	3	1	2	2	7	7	7	7	7	7	7	5	5	5	5	6
1	25	2	1	1	0	0	0	0	3	0	1	0	2	1	1	0	2	2	0	0	0	0	1	0	3	3	2	2	1	0	7	6	7	6	5	4	7	3	3	2	3	2
1	36	2	2	3	0	0	0	0	1	2	0	0	3	0	0	0	0	3	0	0	0	0	2	0	0	1	3	0	4	1	8	8	7	9	9	6	8	5	6	5	5	5
1	20	2	1	1	1	1	0	0	0	4	0	0	3	3	0	0	1	4	0	0	0	0	3	0	0	1	4	0	4	3	8	9	9	10	10	9	9	6	6	5	6	6
1	35	3	1	1	0	0	0	0	0	2	0	0	4	0	0	0	0	3	0	0	0	0	2	0	0	0	4	0	2	2	5	5	7	8	8	8	8	5	5	7	5	5
1	37	2	2	3	1	1	0	1	1	1	0	3	1	2	0	0	0	1	0	0	0	0	1	1	0	1	3	0	2	2	7	7	7	6	8	8	8	4	5	6	6	7
1	47	2	2	4	0	0	0	0	0	3	0	0	4	0	0	0	0	4	0	0	0	0	3	0	3	1	4	0	3	3	9	8	9	8	9	8	10	5	5	5	6	4
1	22	2	1	1	1	1	0	0	1	4	0	0	4	0	0	0	0	4	0	0	0	0	0	0	0	1	3	0	3	1	10	10	4	8	10	2	10	5	5	4	4	3
1	64	2	2	2	1	1	0	0	1	1	0	0	2	2	0	0	0	2	0	0	0	0	0	0	0	2	2	0	2	0	9	9	9	9	9	7	7	7	7	7	7	3
1	42	2	2	1	1	1	0	0	1	3	0	0	3	0	0	1	0	3	0	0	0	0	2	0	0	2	2	0	2	1	8	9	8	8	8	8	9	5	6	5	4	3
1	21	2	1	2	1	1	0	0	2	2	0	0	0	2	0	0	1	1	0	0	0	0	1	0	0	3	1	1	3	1	9	9	7	8	7	6	10	6	7	6	6	6
1	40	2	2	5	0	0	0	0	2	1	0	0	1	0	0	0	0	2	0	0	0	0	2	0	0	2	3	1	2	2	8	8	8	7	9	8	9	5	5	5	6	6
1	36	2	2	1	1	0	1	0	0	2	0	0	4	0	0	0	0	3	0	0	0	0	2	0	1	1	3	0	2	1	9	9	8	5	7	8	10	3	3	5	6	6
1	26	2	1	3	0	0	0	0	0	2	0	0	3	0	0	0	0	3	0	0	0	0	3	0	0	0	3	0	3	2	8	8	8	8	8	7	8	6	6	6	6	5
1	23	2	2	1	1	0	0	0	1	3	0	0	4	0	0	1	2	3	0	0	0	1	3	0	0	1	3	0	2	2	9	10	8	7	7	6	9	6	6	6	7	6
1	28	2	1	2	0	0	0	0	0	4	0	0	3	0	0	0	0	4	0	0	0	0	3	0	0	0	4	0	3	4	9	8	7	10	10	10	10	5	5	5	5	6
1	49	2	2	4	0	0	2	0	3	2	1	0	3	4	0	0	2	2	1	0	0	2	0	2	4	2	2	0	3	0	8	8	9	9	10	5	10	7	7	7	6	5
1	25	2	1	1	1	0	0	0	2	1	0	1	4	0	1	1	0	2	0	0	0	0	0	0	2	3	1	3	3	1	7	7	8	8	8	5	6	2	3	4	3	1
1	39	2	2	5	0	0	2	0	1	3	1	0	3	0	0	0	0	3	0	0	0	1	2	0	0	3	3	0	4	1	8	8	8	7	9	5	9	6	6	6	6	4
1	38	2	2	5	1	1	0	0	1	3	0	0	4	0	0	1	0	2	0	0	0	1	2	0	0	2	3	0	3	1	7	7	7	8	9	6	9	7	7	7	6	7
1	57	2	1	2	0	0	0	0	1	3	0	0	3	0	0	0	0	3	0	0	0	0	3	0	0	0	3	0	3	2	8	8	8	8	9	7	10	3	3	4	2	2
1	52	2	2	2	1	1	0	0	0	4	0	2	4	0	0	0	0	4	0	0	0	0	2	0	2	0	4	2	4	3	7	7	10	8	9	9	10	4	5	5	5	3
1	50	2	3	3	0	0	0	0	0	4	0	1	3	0	0	0	0	4	0	0	0	0	4	0	0	0	4	0	4	4	7	6	10	10	10	10	10	5	7	6	5	5
1	44	2	2	2	0	0	0	0	2	2	0	0	2	1	1	0	0	2	0	0	0	1	2	0	1	2	2	0	0	2	9	10	8	6	6	8	9	6	6	5	5	6
1	59	1	2	5	0	0	0	0	0	0	0	0	3	0	0	0	1	1	0	0	0	0	0	0	0	1	3	0	1	1	4	3	8	7	8	6	8	6	6	6	7	6
1	21	2	1	1	0	0	0	0	1	1	0	0	4	0	0	0	0	3	0	0	0	0	3	0	0	1	3	0	2	1	9	7	8	8	8	6	6	5	6	6	5	5
1	47	2	2	3	0	0	0	0	1	0	0	0	4	1	0	1	3	1	0	0	0	1	0	1	4	4	1	0	0	2	7	4	4	4	9	8	7	7	7	7	6	4
1	57	1	2	2	0	0	0	0	1	1	0	0	3	0	0	1	0	1	0	0	0	0	3	0	0	1	3	0	3	2	8	9	8	7	7	6	9	1	3	5	3	1
1	31	2	1	1	1	1	0	0	1	4	0	0	4	0	0	0	0	4	0	0	0	0	3	0	0	1	4	0	3	3	8	4	10	9	10	8	10	5	5	6	3	3
1	26	2	1	1	0	0	1	0	3	0	0	0	3	0	0	1	3	1	0	0	0	1	2	0	0	3	1	1	1	2	7	4	6	5	5	6	8	5	5	6	6	3
1	20	2	1	1	0	0	0	0	1	2	0	0	4	0	0	0	0	3	0	0	0	0	2	0	1	2	3	0	1	4	8	8	6	4	10	9	8	5	6	6	6	3
1	26	2	1	1	0	0	0	0	0	3	0	0	4	0	0	0	0	4	0	0	0	0	4	0	0	1	4	0	4	3	9	10	10	10	10	10	10	7	7	7	7	7
1	23	2	1	2	1	1	0	2	0	3	0	0	2	0	0	0	0	3	1	0	0	0	1	0	1	1	3	1	3	2	9	9	9	9	8	8	7	3	2	3	4	2
1	22	2	1	1	0	0	1	2	2	0	2	1	0	2	2	3	2	1	1	0	0	1	0	1	2	3	0	1	1	0	5	8	7	5	5	5	8	6	5	6	4	5
1	32	1	1	3	0	0	0	0	1	3	0	1	2	0	0	0	0	2	0	0	0	0	2	0	2	0	3	0	2	2	8	8	8	8	10	7	7	5	5	6	5	5
1	45	1	2	3	0	0	0	0	1	0	0	0	0	0	0	0	2	1	0	0	0	1	0	0	0	3	1	0	3	1	7	6	5	6	7	6	6	4	5	5	4	5
1	39	2	2	3	1	1	0	0	1	2	0	0	4	0	0	0	1	3	0	0	0	0	3	0	0	1	4	0	4	3	8	8	9	10	9	7	10	5	6	7	6	3
1	25	2	1	1	0	0	0	0	2	1	0	0	2	2	0	0	1	0	0	0	1	0	0	1	3	3	1	1	2	0	7	1	6	4	8	1	9	6	6	6	6	6
1	25	1	1	3	0	0	0	0	0	3	0	0	4	0	0	0	0	3	0	0	0	0	3	0	0	0	3	0	4	2	10	10	10	10	10	8	9	6	7	7	7	6
1	32	2	1	1	0	0	0	0	1	3	0	0	4	0	0	0	0	4	0	0	0	0	4	0	0	1	4	0	4	3	7	7	9	9	9	7	8	5	5	4	4	4
1	32	1	1	1	0	0	0	0	1	2	0	1	2	0	0	0	0	1	0	0	0	0	1	0	0	2	3	1	1	1	6	6	6	6	6	4	4	5	5	5	5	3
1	25	2	1	2	0	0	0	0	0	2	0	0	1	0	0	0	0	1	0	0	0	0	0	0	0	1	3	0	3	3	6	9	5	8	6	7	7	4	4	4	3	4
1	22	1	1	1	0	0	0	0	0	3	0	0	4	0	0	0	0	3	0	0	0	0	3	0	0	0	4	0	3	2	8	7	8	9	9	7	8	5	5	5	3	3
1	21	1	1	1	0	0	0	0	0	2	0	0	3	0	1	1	0	3	0	0	0	0	2	0	1	1	3	0	3	3	7	4	9	9	7	8	6	5	6	6	7	5
1	24	1	1	1	1	1	1	1	2	0	0	0	1	1	0	0	1	1	0	0	0	0	1	1	0	2	1	0	0	0	7	6	7	6	7	4	6	3	5	5	3	2
1	22	2	1	1	0	0	0	0	0	3	0	0	4	0	0	0	0	3	0	0	0	0	3	0	0	1	3	0	3	2	7	7	8	8	8	6	8	6	6	6	6	6
1	38	1	3	1	0	0	1	3	1	1	0	0	1	1	0	0	0	1	0	0	0	0	1	0	0	1	1	0	3	1	6	2	5	6	6	4	8	5	5	5	6	3
1	27	2	1	2	1	1	0	0	0	3	0	0	3	3	0	2	0	2	0	0	0	0	2	2	0	2	1	0	3	0	7	7	8	8	7	5	8	5	4	5	3	4
1	37	3	1	1	0	0	2	1	3	0	3	0	0	3	1	1	4	0	2	1	1	1	0	1	3	3	1	2	1	0	5	3	3	3	7	3	3	6	6	6	6	4
1	27	1	1	1	0	0	0	0	1	0	0	0	0	0	0	0	1	2	0	0	0	0	2	0	0	1	2	0	3	2	7	7	7	7	8	8	7	4	5	4	3	3
1	40	2	4	2	0	0	2	0	1	0	1	1	1	1	0	1	2	1	0	2	0	1	0	3	4	3	1	3	0	0	4	1	4	3	6	2	9	3	3	3	2	2
1	25	2	1	1	0	0	1	1	2	1	1	0	2	0	0	2	2	2	0	0	0	1	1	0	1	3	1	2	2	1	8	8	9	7	7	7	9	6	6	5	5	6
1	28	2	2	5	0	0	0	0	0	2	0	0	2	0	0	0	0	2	1	0	0	0	2	0	0	0	3	0	3	2	9	8	9	9	9	8	8	6	6	6	5	5
1	22	2	1	1	0	0	0	0	0	3	0	0	3	0	0	0	0	3	0	0	0	0	3	0	0	0	3	0	3	3	7	8	8	9	9	7	7	6	6	6	6	6
1	57	2	4	3	0	0	0	0	0	3	0	0	2	0	0	0	0	3	0	0	0	0	2	0	0	0	3	0	2	2	8	8	8	8	8	8	8	3	4	4	5	6
1	30	2	1	5	0	0	0	0	1	2	0	0	3	1	0	0	0	2	0	0	0	0	2	0	0	1	2	0	2	3	8	7	8	7	7	8	7	5	6	6	7	3
1	27	1	1	1	0	0	2	0	0	2	0	0	3	0	0	1	0	1	0	0	0	0	2	0	0	1	3	0	2	2	8	6	7	7	8	7	6	3	5	5	3	2
1	48	2	1	1	1	1	0	0	2	0	1	0	0	0	0	1	0	1	0	0	0	0	1	0	0	2	2	1	1	1	9	9	8	7	7	7	8	4	4	5	4	4
1	22	2	1	1	1	1	0	2	1	0	1	0	0	3	0	2	3	1	1	2	3	1	0	2	0	4	1	2	0	2	6	5	3	4	5	6	8	5	5	6	4	3
1	24	1	1	1	0	0	0	3	0	4	0	0	0	3	0	0	0	2	0	0	0	0	3	0	0	1	4	0	1	1	7	8	8	7	9	7	9	5	5	6	5	3
1	33	2	1	1	0	0	0	0	0	2	0	0	3	2	0	0	0	2	0	0	0	0	3	0	0	2	2	0	3	2	4	4	4	5	5	5	5	5	5	5	4	2
1	48	2	2	2	1	1	0	0	1	2	1	3	2	1	1	0	0	2	0	0	0	0	1	0	1	2	2	0	0	0	9	9	9	9	9	4	10	3	3	3	5	3
1	25	2	1	3	0	0	0	0	2	1	0	1	3	1	0	0	1	2	0	0	0	0	1	0	0	2	2	0	3	1	6	4	7	7	7	6	7	4	5	5	5	2
1	27	2	2	3	1	1	0	0	0	3	0	0	3	0	0	0	0	3	0	0	0	0	3	0	0	0	3	0	3	3	8	8	9	9	9	10	10	6	6	6	6	3
1	29	2	1	2	0	0	0	0	1	2	1	1	4	0	1	1	1	2	1	0	0	1	2	0	1	2	3	2	3	0	7	6	6	7	9	5	9	5	5	6	6	7
1	28	2	1	2	1	1	0	0	0	2	0	0	2	0	0	0	0	2	0	2	0	0	4	0	0	0	4	0	4	4	9	9	9	9	9	9	9	5	5	5	5	5
1	46	2	2	5	1	1	0	0	1	3	0	0	3	0	0	0	0	3	0	0	0	0	3	0	0	1	3	0	3	1	7	7	8	8	9	5	9	5	5	5	5	3
1	60	2	2	5	0	0	0	0	1	3	0	0	4	3	0	0	0	3	0	0	0	0	2	0	0	1	3	0	3	2	9	7	9	10	10	9	10	7	7	6	7	5
1	23	1	2	3	1	1	1	0	2	3	0	0	3	1	0	0	0	3	0	0	0	0	3	0	0	1	3	1	3	3	8	4	9	7	7	9	6	5	4	6	3	3
1	23	2	2	1	0	0	2	2	4	0	2	2	0	4	1	2	4	0	1	0	3	3	0	4	2	4	0	2	0	0	4	3	3	3	4	2	5	5	5	6	6	6
1	24	1	1	1	1	1	0	0	1	1	0	0	0	0	0	0	1	2	0	0	0	0	1	2	0	1	1	0	3	1	5	4	6	7	5	4	5	4	4	4	3	5
1	24	2	1	2	1	1	0	0	0	2	0	0	3	0	0	1	0	2	0	0	0	0	1	0	0	1	3	0	3	2	7	7	6	7	7	6	9	6	6	6	6	5
1	20	2	1	1	0	0	0	0	0	3	0	0	4	1	2	1	1	3	0	0	0	0	0	0	0	1	3	0	1	2	8	5	7	6	6	6	10	5	6	6	5	6
1	58	2	2	4	1	1	1	0	1	1	0	0	1	0	0	0	0	2	0	0	0	0	0	0	0	1	2	0	2	3	7	8	8	8	8	9	7	5	5	5	4	4
1	36	2	2	3	1	1	0	0	3	0	2	0	3	0	0	2	2	1	0	0	0	1	1	0	1	3	1	0	1	1	7	7	6	7	6	6	8	6	5	6	6	6
1	25	2	1	2	0	0	0	0	0	3	0	0	3	0	0	0	0	3	0	0	0	0	3	0	0	0	3	0	2	1	7	7	7	9	9	7	9	5	5	5	6	4
1	38	2	2	2	0	0	1	1	2	1	0	0	0	3	0	1	1	1	0	0	0	0	0	1	0	2	1	0	2	1	8	7	5	5	6	5	7	6	6	6	5	5
1	25	2	1	2	1	1	1	2	3	1	0	0	3	0	0	0	1	2	0	0	0	0	1	0	0	2	2	0	1	1	7	5	7	6	8	8	9	5	6	6	6	5
1	35	2	2	3	0	0	0	0	1	2	0	0	3	0	0	0	1	2	1	0	0	0	1	0	0	2	3	0	4	1	8	8	8	9	9	5	8	5	3	5	6	6
1	54	2	2	5	0	0	0	0	1	3	0	1	3	0	0	0	1	3	0	0	0	0	3	0	0	1	3	0	3	2	7	6	8	9	8	7	8	6	6	6	7	6
1	53	2	3	4	0	0	0	0	0	1	0	0	0	0	0	0	0	1	0	0	0	0	0	0	0	1	1	0	1	1	5	5	4	8	8	8	8	3	5	5	5	2
1	20	1	1	1	0	0	0	0	0	3	0	0	1	0	0	0	0	3	0	0	0	0	3	0	0	0	3	0	4	3	7	7	8	7	7	7	8	6	6	6	6	7
1	21	2	1	1	0	0	2	1	3	1	1	0	2	1	2	1	2	2	0	0	0	0	2	1	2	2	2	1	2	1	7	5	8	5	6	5	7	5	4	5	5	4
1	66	1	2	3	1	1	0	3	0	1	0	0	0	1	0	1	3	1	0	0	1	0	0	3	1	3	1	1	1	1	10	10	9	8	7	7	7	6	6	6	6	5
1	37	2	1	2	1	1	0	0	1	3	0	0	4	0	0	0	0	3	0	0	0	0	2	0	0	2	3	0	3	0	8	7	8	9	9	6	8	4	5	5	4	3
1	45	2	2	3	0	0	0	0	1	1	0	1	3	0	0	0	1	1	0	0	0	0	1	0	0	1	3	0	3	2	4	4	4	7	7	7	6	3	3	3	2	2
1	26	2	1	1	1	0	0	2	0	4	0	0	4	3	0	4	0	4	0	0	0	0	3	0	0	4	0	1	4	4	3	4	1	5	0	9	9	6	6	6	5	1
1	27	1	1	1	0	0	1	0	1	2	2	0	0	0	1	0	2	0	1	0	0	1	0	0	0	2	1	1	0	0	5	5	6	4	4	3	7	3	3	3	3	2
1	26	2	1	4	0	0	0	0	0	4	0	0	4	0	0	0	0	4	0	0	0	0	4	0	0	0	4	0	3	2	9	8	10	10	10	8	10	7	7	7	6	6
1	34	2	1	3	0	0	2	0	3	0	1	0	0	1	0	1	1	0	0	0	0	2	0	1	1	3	0	0	2	0	7	7	7	7	7	2	7	5	4	4	5	4
1	27	2	1	3	1	0	1	1	1	0	0	0	0	0	0	0	0	0	0	0	1	0	3	0	0	4	1	0	0	0	7	3	6	5	5	4	5	5	5	5	3	2
1	20	2	1	1	0	0	0	1	1	3	0	0	4	1	0	1	2	3	0	0	0	0	3	0	0	1	3	0	2	3	8	6	8	7	8	7	8	5	6	6	6	5
1	26	2	1	1	0	0	1	3	2	0	0	0	0	4	2	2	1	0	0	0	2	2	0	4	4	4	0	3	0	0	5	5	1	0	1	4	8	5	4	6	6	6
1	34	2	2	3	0	0	0	0	0	3	0	1	2	1	0	0	0	3	1	0	0	0	2	0	0	1	3	0	3	3	5	5	8	8	8	8	8	5	5	5	5	5
1	47	2	2	3	0	0	2	0	1	2	0	0	2	1	0	1	2	2	0	0	0	0	0	1	2	3	2	0	1	2	8	9	8	7	8	8	8	6	5	6	6	6
1	21	2	1	1	0	0	0	0	1	1	1	0	3	1	0	0	1	0	0	0	0	0	0	0	0	1	2	1	3	0	4	5	6	4	6	3	7	5	6	6	5	5
1	42	2	1	1	0	0	2	0	3	1	1	0	2	3	0	1	3	1	0	0	0	1	0	2	0	4	1	0	0	3	5	3	5	2	5	8	9	3	2	3	5	2
1	25	1	1	1	0	0	1	2	1	0	0	0	0	1	0	1	0	0	0	0	0	0	0	1	0	2	0	0	0	1	3	2	3	5	4	4	7	1	1	1	1	2
1	23	1	1	1	0	0	2	1	1	2	0	0	1	2	2	0	2	1	1	2	1	1	1	2	2	2	2	2	0	2	8	6	7	6	6	8	7	5	5	5	6	5
1	26	2	1	2	1	1	0	0	3	3	0	0	4	0	0	2	1	2	0	0	0	0	3	0	1	4	2	0	3	3	6	7	6	7	7	7	5	6	6	6	6	6
1	39	2	1	2	0	0	1	0	0	2	0	1	2	0	0	1	0	1	0	0	0	1	1	0	0	1	2	2	4	0	5	1	8	6	9	1	8	5	5	6	6	3
1	24	1	1	2	0	0	0	0	1	3	0	0	3	0	0	0	0	3	0	0	0	0	3	0	0	0	3	0	4	3	8	8	8	9	9	8	8	5	6	6	5	5
1	22	2	1	1	0	0	0	3	0	4	0	0	0	0	0	0	0	4	0	0	0	0	3	0	0	0	4	1	4	2	2	2	7	10	10	8	10	4	5	5	5	1
1	23	2	1	1	1	1	1	0	4	1	2	2	2	2	3	2	3	1	2	0	0	2	1	0	4	3	2	2	4	0	6	7	4	9	8	3	4	5	6	6	5	3
1	30	2	1	1	0	0	0	1	3	0	1	2	0	4	0	2	4	0	0	0	1	4	0	4	4	4	0	2	0	0	4	3	2	1	2	2	9	3	4	3	3	2
1	20	2	1	1	1	1	0	0	0	4	0	0	4	0	0	0	0	4	0	0	0	0	3	0	0	0	4	0	3	2	8	6	9	8	9	6	8	5	5	5	3	3
1	21	2	1	1	0	0	1	0	4	0	1	0	2	2	1	2	2	1	1	0	2	1	1	1	2	4	1	3	0	1	7	5	5	4	7	3	5	5	6	5	6	4
1	25	3	1	1	0	0	1	1	4	0	2	3	1	1	3	4	2	1	0	1	2	3	1	2	4	4	2	3	4	2	7	7	6	9	9	7	3	2	2	3	4	5
1	23	2	1	1	1	1	0	0	3	0	0	0	3	0	2	3	4	1	0	0	0	1	0	0	2	4	0	0	2	1	7	7	3	2	3	5	3	6	6	6	5	5
1	28	2	1	5	0	0	0	0	1	3	0	0	3	0	0	0	1	2	0	0	0	0	2	0	0	2	2	0	2	3	8	7	7	7	6	8	10	3	5	3	3	3
1	26	2	1	3	1	1	0	0	1	4	0	0	4	0	0	0	0	4	0	0	0	0	3	0	1	1	4	0	3	3	7	8	9	9	10	8	8	5	3	3	6	5
1	30	2	2	4	0	0	0	4	2	1	0	0	2	2	0	0	1	1	0	0	4	0	2	1	3	3	2	1	2	3	8	6	7	8	7	8	5	5	6	6	5	3
1	32	1	2	3	0	0	1	0	0	0	0	0	2	0	0	0	0	1	0	0	0	0	1	0	0	1	1	2	2	0	8	6	7	7	6	6	6	6	6	6	6	6
1	21	2	1	1	1	1	2	1	0	1	0	0	0	1	0	0	0	0	0	0	1	1	0	1	0	0	2	1	3	0	4	4	4	7	7	4	6	4	4	4	4	3
1	24	2	1	1	0	0	0	1	2	2	2	0	2	0	2	3	3	2	0	1	0	1	0	0	4	3	1	2	0	3	7	5	5	3	7	7	8	4	4	4	3	2
1	23	1	1	1	0	0	2	1	3	1	1	0	0	4	0	2	2	0	0	0	0	3	0	4	1	4	0	4	0	1	3	1	3	0	4	2	2	1	1	1	2	1
1	23	2	1	1	1	1	4	3	3	0	4	1	0	4	3	4	4	0	4	1	3	4	0	4	4	4	0	3	3	1	7	4	5	3	4	3	5	3	3	5	4	2
1	27	2	2	2	0	0	0	0	0	2	0	0	3	0	0	0	0	3	0	0	0	0	2	0	0	1	3	0	2	3	9	8	9	7	10	9	10	6	7	5	7	6
1	33	2	2	3	0	0	1	3	4	1	0	0	0	1	0	1	1	0	0	1	1	1	0	1	0	4	0	0	0	1	8	8	6	6	9	7	9	5	5	5	5	4
1	39	1	2	3	1	1	2	0	1	0	0	0	2	2	1	1	3	0	0	0	0	1	1	2	0	3	2	2	1	2	6	2	4	4	2	2	3	5	6	5	5	5
1	33	2	1	1	1	1	0	0	0	3	0	0	3	1	0	1	0	4	0	1	1	0	3	0	1	1	3	2	3	1	8	6	9	9	9	5	7	4	5	4	3	6
1	23	2	1	1	0	0	2	3	3	2	3	1	1	1	2	3	3	2	1	1	2	1	1	1	1	4	1	3	2	1	9	9	6	4	7	6	6	5	4	6	5	4
1	24	3	1	1	0	0	2	4	0	0	0	0	0	4	2	1	2	0	0	0	0	3	1	3	2	4	0	1	0	1	2	4	3	2	3	4	5	1	2	1	1	1
1	33	2	2	3	1	1	0	1	2	0	0	0	3	1	0	0	0	0	0	0	0	1	0	1	1	3	1	0	0	1	7	7	6	5	5	5	7	6	7	5	7	5
1	26	1	1	1	0	0	0	0	0	2	0	0	2	0	0	0	0	3	0	0	0	0	1	0	0	0	4	0	3	3	9	9	9	8	9	10	8	5	5	5	4	4
1	23	2	1	1	0	0	0	0	2	0	0	0	3	2	0	2	0	2	0	0	0	0	2	2	1	3	2	0	2	1	8	7	6	6	8	5	8	4	4	5	4	3
1	30	2	1	1	1	1	1	3	1	1	0	0	0	4	0	1	1	0	0	0	0	1	0	1	4	2	0	1	2	0	5	5	5	4	4	3	3	3	4	3	3	1
1	25	1	1	1	1	1	0	1	0	3	0	0	2	1	0	0	1	3	0	0	0	0	2	1	0	1	3	0	3	3	8	8	8	8	8	8	8	6	6	7	5	5
1	48	1	3	4	1	1	1	1	0	3	0	0	2	2	0	0	0	4	0	0	0	0	1	1	1	0	4	0	3	2	8	8	8	8	8	7	7	6	6	6	6	4
1	29	2	1	1	0	0	0	0	1	3	0	0	4	0	0	0	0	3	0	0	1	0	2	0	0	1	3	0	3	3	8	9	9	9	8	8	8	6	5	5	5	5
1	19	2	1	1	1	1	0	0	0	4	0	0	4	0	0	0	0	3	0	0	0	0	3	0	0	1	3	0	3	3	8	7	8	10	10	9	10	5	5	6	6	6
1	63	2	2	4	1	1	1	2	0	0	0	0	1	2	0	0	0	1	0	0	0	0	0	2	0	2	1	0	0	0	9	9	9	6	8	8	9	5	6	3	3	3
1	30	2	1	1	0	0	3	4	3	0	3	1	0	3	3	3	3	1	2	2	4	3	0	3	4	4	0	4	1	1	6	6	4	2	4	3	6	4	4	4	5	3
1	21	2	1	1	0	0	4	4	4	0	3	3	0	4	4	4	4	0	3	3	1	3	0	3	4	4	0	1	0	2	7	6	1	2	2	5	0	3	3	3	3	1
1	39	2	2	4	0	0	0	0	1	3	0	0	4	0	0	0	0	4	0	0	0	0	4	0	0	1	3	0	2	3	8	5	9	8	9	8	9	6	6	6	6	5
1	22	2	1	1	1	1	0	0	0	3	0	0	3	0	0	0	0	3	0	0	0	0	2	0	0	1	3	0	4	1	7	6	7	9	9	5	10	5	6	6	5	6
1	29	2	2	4	0	0	0	1	1	2	0	0	1	0	0	0	0	2	0	0	0	0	3	0	0	1	3	0	3	2	7	6	8	9	9	7	9	6	5	6	7	6
1	32	2	2	3	1	1	0	0	0	3	0	0	2	0	0	0	0	3	0	0	0	0	2	0	0	1	3	0	3	3	8	7	9	9	9	7	9	6	6	6	6	6
1	49	1	2	5	1	1	0	0	0	3	0	0	3	0	0	0	0	3	0	0	0	0	3	0	0	0	3	0	3	3	9	8	9	9	9	8	8	7	7	7	7	6
1	31	2	2	1	0	0	0	0	0	2	0	0	4	0	0	0	0	3	0	0	0	0	3	0	0	0	4	0	3	3	9	7	9	9	9	9	9	5	5	5	5	4
1	44	2	2	3	0	0	0	1	2	3	0	0	3	2	0	0	0	1	0	0	0	0	1	1	1	2	3	3	3	1	6	7	7	8	8	6	7	5	5	5	4	5
1	48	2	2	4	1	1	0	0	3	2	0	1	4	0	0	0	0	3	0	0	0	0	3	0	0	2	3	0	1	2	7	5	8	8	8	8	8	5	6	6	6	6
1	43	2	2	3	0	0	0	0	1	3	0	0	3	0	0	0	0	3	0	0	0	0	2	0	4	1	3	0	3	2	8	9	8	8	8	7	8	3	3	3	4	2
1	42	1	1	2	0	0	2	1	2	2	0	0	1	2	0	0	2	1	0	2	0	0	0	1	2	1	2	2	2	1	6	7	4	5	6	4	7	3	3	3	3	3
1	30	1	1	1	0	0	1	1	1	2	1	1	2	2	0	1	1	2	1	0	0	0	2	1	1	1	2	1	2	2	8	6	8	8	8	7	9	5	4	5	3	4
1	53	2	2	5	0	0	0	0	1	2	0	0	4	0	0	0	0	2	0	0	0	0	2	0	0	1	3	0	3	2	7	7	7	7	7	6	8	6	6	6	7	6
1	35	2	2	3	1	1	3	4	4	0	4	2	0	4	0	3	4	0	3	4	4	4	0	4	3	4	0	1	0	0	8	8	3	0	0	0	6	5	5	5	7	3
1	22	1	1	1	0	0	0	0	2	2	0	0	2	0	0	0	1	3	0	0	0	0	2	0	0	0	2	0	3	2	2	2	4	5	5	5	5	5	6	4	5	3
1	38	2	2	1	1	1	0	0	2	3	0	0	4	0	0	0	1	3	0	0	0	1	4	0	0	1	4	0	3	3	10	2	9	10	10	10	10	7	6	6	5	2
1	30	2	1	2	0	0	1	1	3	0	1	0	1	1	0	0	3	0	0	0	0	0	0	1	0	3	1	1	1	0	8	8	7	8	8	7	7	5	5	5	5	5
1	35	2	2	3	0	0	1	3	1	0	0	0	0	1	0	0	0	0	0	0	0	0	0	0	0	2	0	0	0	0	7	8	7	7	7	5	8	5	6	6	5	6
1	22	2	1	1	0	0	3	2	3	0	2	0	0	4	0	2	3	0	0	1	0	2	1	3	1	3	0	2	0	1	7	6	4	2	2	3	7	3	4	4	4	5
1	33	2	1	3	0	0	0	1	4	1	3	2	2	2	1	1	2	2	2	2	3	2	2	0	2	3	3	1	1	2	7	7	7	7	6	6	7	6	6	6	6	1
1	40	2	1	2	0	0	0	0	0	3	0	0	4	0	0	0	0	4	0	0	0	0	4	0	0	0	4	0	4	4	10	10	10	10	10	10	10	5	5	5	6	5
1	26	2	1	1	0	0	0	0	0	4	0	0	4	0	0	0	0	4	0	0	0	0	2	0	0	0	4	0	4	2	7	7	9	10	10	9	9	5	5	5	3	3
1	45	2	2	5	1	1	0	0	1	3	0	0	4	0	0	0	0	3	0	0	0	0	3	0	0	0	3	0	4	2	9	10	9	8	9	7	9	7	7	7	7	6
1	25	1	1	1	0	0	2	3	4	0	3	1	1	4	1	3	3	0	0	1	1	2	0	0	4	3	0	3	0	0	8	2	3	3	10	3	10	2	5	2	2	1
1	27	2	1	1	1	1	0	1	0	2	1	0	2	0	0	0	1	1	1	0	2	1	0	0	0	1	3	1	4	0	4	3	5	7	7	4	4	3	5	2	3	2
1	28	2	1	1	0	0	1	1	3	0	0	2	0	4	0	1	2	0	1	0	0	2	0	2	4	4	0	0	0	0	6	4	4	3	5	2	4	1	1	3	3	2
1	38	2	1	3	1	1	3	3	2	1	1	0	0	3	0	1	1	1	0	1	0	0	1	3	1	4	2	2	4	1	5	8	7	8	9	3	4	6	6	6	6	6
1	21	2	1	2	1	1	0	0	0	4	0	0	3	0	0	0	0	4	0	0	0	0	4	0	0	0	0	0	4	3	10	10	10	10	10	10	10	7	7	7	7	7
1	35	2	2	4	1	1	0	0	0	2	0	1	4	1	0	1	0	2	0	0	0	0	1	0	0	1	3	0	2	2	8	9	9	7	8	9	9	6	6	6	7	5
1	36	2	1	1	1	1	1	1	2	0	1	0	1	2	1	1	1	1	1	2	0	2	0	2	2	3	0	2	1	0	3	4	3	3	5	3	4	3	2	2	2	2
1	23	2	2	2	0	0	1	0	2	2	1	2	3	2	1	1	1	2	0	0	0	0	2	2	2	2	2	1	1	3	9	8	7	6	8	9	9	6	6	7	7	7
1	53	2	2	4	0	0	0	0	0	3	0	0	3	0	0	1	0	3	0	0	0	0	3	0	2	1	3	1	4	2	9	8	9	8	9	7	9	6	6	7	7	6
1	31	2	1	2	1	1	0	1	1	1	0	0	3	2	0	3	0	3	0	0	1	1	1	1	1	1	3	1	1	3	8	8	8	7	6	9	9	6	6	6	6	6
1	21	2	2	1	1	1	0	0	4	3	3	2	4	0	2	1	1	3	0	0	0	1	2	0	0	2	3	3	2	1	8	6	9	6	8	7	9	5	5	6	5	3
1	27	2	1	1	1	1	3	2	1	0	0	0	1	1	0	3	1	0	0	0	1	2	0	3	1	3	1	0	1	0	5	5	5	5	6	3	8	2	3	3	4	3
1	63	2	2	3	0	0	0	0	0	2	0	0	4	0	0	0	0	3	0	0	0	0	3	0	0	1	1	0	3	0	8	9	9	7	6	6	8	5	4	5	5	4
1	59	2	2	4	0	0	1	0	1	0	0	1	2	0	0	0	1	1	0	0	0	0	1	0	1	1	1	1	1	1	7	8	9	7	8	7	8	6	6	6	7	6
1	23	2	1	1	1	1	0	0	1	2	0	0	4	0	0	0	0	3	0	0	0	0	2	0	2	1	3	0	1	3	8	7	8	6	7	8	7	5	5	5	4	4
1	23	2	2	1	1	1	1	0	3	0	1	0	2	1	0	0	1	1	0	0	0	1	1	2	0	3	2	1	1	1	8	6	6	5	4	5	7	5	5	5	6	4
1	54	2	2	5	0	0	0	0	1	1	0	0	4	3	0	0	0	1	0	0	0	0	3	1	0	2	3	0	1	1	8	9	9	8	8	8	7	5	6	5	5	3
1	24	2	1	1	1	0	0	3	4	1	3	1	2	2	1	4	3	0	1	2	1	1	4	1	2	4	4	0	4	0	8	7	8	6	9	5	9	4	5	5	5	1
1	25	2	1	2	0	0	0	0	0	3	0	0	4	0	0	0	0	3	0	0	0	0	3	0	0	0	4	0	4	3	8	7	9	9	9	9	9	5	5	5	5	3
1	24	2	1	1	1	1	0	0	0	3	0	1	4	0	0	2	1	3	0	0	0	1	2	0	0	1	3	0	3	2	8	9	8	8	9	7	9	5	3	5	2	6
1	41	2	1	3	1	1	0	0	0	3	0	0	4	0	0	0	0	3	0	0	0	0	3	0	0	1	3	0	3	3	9	9	8	8	9	8	10	7	7	6	6	5
1	37	2	2	5	0	0	1	0	1	1	0	1	3	0	0	0	1	1	0	0	0	0	2	0	0	1	1	0	1	1	8	8	8	7	7	7	8	5	6	6	6	6
1	23	2	1	1	1	1	2	4	4	1	4	3	1	1	3	4	4	1	0	3	3	2	0	1	3	4	1	2	2	2	7	7	3	4	4	7	8	6	6	6	3	5
1	33	1	2	3	0	0	0	2	2	3	0	0	1	0	0	1	3	2	0	0	0	1	2	1	2	3	2	3	2	0	6	6	6	6	6	6	10	5	5	5	6	4
1	28	2	1	2	1	1	2	2	4	2	0	0	0	3	3	2	4	0	0	0	2	0	1	2	3	3	1	0	0	1	7	5	3	2	3	4	5	6	6	6	5	4
1	38	2	2	3	1	1	0	0	1	2	1	1	3	0	1	4	2	1	1	1	1	1	2	2	1	1	3	3	2	1	7	6	9	8	8	6	4	5	5	5	5	4
1	31	3	1	1	0	0	0	1	1	2	0	0	2	2	0	0	0	1	0	0	0	0	1	0	4	2	2	0	2	0	5	5	6	4	3	5	9	3	5	3	4	4
1	21	2	1	1	1	1	0	0	0	2	0	0	3	0	0	0	0	3	0	0	0	0	2	0	0	1	3	0	1	0	9	8	9	8	9	4	10	6	6	7	7	6
1	20	2	1	1	0	0	1	2	3	2	0	1	2	1	0	0	1	1	0	0	0	0	3	1	1	2	2	1	1	1	7	8	8	7	8	6	8	6	6	6	5	5
1	57	1	2	4	1	1	0	0	0	2	0	0	3	0	0	1	0	2	0	0	1	0	2	0	0	1	1	0	1	1	8	8	7	7	8	5	9	5	6	5	6	4
1	60	2	1	2	1	1	1	1	4	2	0	0	2	0	0	3	0	2	0	0	0	0	2	0	0	2	2	0	2	2	4	4	7	7	7	7	3	6	7	6	5	3
1	37	2	1	3	1	1	4	4	4	0	4	1	1	1	1	3	4	0	1	2	0	3	0	1	3	4	0	1	4	3	7	7	4	1	9	8	10	6	6	7	6	3
1	27	2	1	1	0	0	0	3	2	1	0	2	0	3	0	0	3	1	0	0	0	0	1	0	0	2	1	0	1	1	6	6	5	4	5	3	6	4	4	5	4	4
1	34	1	1	1	1	1	1	1	1	2	0	0	0	0	0	1	0	2	0	0	0	0	2	0	0	3	2	1	1	3	3	3	7	6	5	8	9	4	6	5	4	3
1	44	1	2	2	0	0	0	0	0	4	0	0	3	0	0	0	0	3	0	0	0	0	2	0	0	2	3	0	3	2	10	10	10	10	8	7	7	7	7	7	7	1
1	26	1	1	2	1	1	0	0	0	3	0	0	3	0	0	0	0	3	0	0	0	0	2	0	0	1	3	0	3	2	9	10	8	8	9	7	9	7	7	7	7	6
1	24	2	1	1	0	0	0	0	2	2	2	1	3	0	1	1	1	2	1	0	0	0	1	0	0	2	2	3	4	2	9	10	8	8	9	6	6	4	6	6	5	5
1	39	1	2	2	0	0	0	1	2	1	1	0	1	1	0	0	2	2	1	0	0	0	0	0	0	2	2	3	2	0	6	6	7	6	7	4	10	7	7	7	7	4
1	22	2	1	2	0	0	2	1	3	0	2	0	3	3	0	2	3	1	1	0	0	1	0	3	1	4	0	0	0	2	7	4	6	3	4	6	5	5	6	5	5	5
1	24	1	1	2	0	0	0	0	4	3	0	0	3	0	0	0	1	3	0	0	0	0	2	0	2	1	3	0	3	2	8	8	8	8	8	7	8	5	5	6	5	7
1	21	2	1	1	1	1	1	1	3	0	0	1	0	2	0	0	3	0	0	0	0	0	1	0	0	4	1	0	0	3	6	6	4	3	5	7	9	4	6	5	6	4
1	40	2	2	2	0	0	0	0	0	4	0	0	4	0	0	0	0	4	0	0	0	0	3	0	0	0	4	0	4	4	9	8	10	10	10	9	10	6	6	6	7	6
1	23	1	1	2	1	1	0	0	0	4	0	0	4	1	0	0	0	4	0	0	0	0	3	0	0	1	4	0	4	4	8	7	9	10	10	8	7	6	6	6	6	7
1	37	1	1	1	0	0	1	1	0	2	0	0	1	2	0	1	2	1	1	1	0	0	1	1	2	2	1	2	3	0	7	7	7	6	8	4	7	5	5	5	4	2
1	28	2	2	2	0	0	2	1	2	1	0	0	0	2	0	0	0	1	0	0	0	0	1	1	0	1	1	0	1	1	8	8	7	6	6	7	8	6	6	6	6	6
1	28	2	1	1	0	0	1	0	1	3	1	0	3	1	0	1	1	3	1	0	0	1	2	1	0	2	3	0	2	3	9	8	9	7	7	8	9	6	6	6	6	6
1	23	1	1	2	1	1	0	1	0	4	0	0	1	0	0	0	0	3	0	0	0	0	3	0	0	0	4	0	4	3	8	8	5	9	9	7	8	5	6	6	6	5
1	23	2	1	1	0	0	0	0	1	4	0	0	4	0	0	1	0	4	1	0	0	0	3	0	0	0	4	0	3	3	8	8	9	9	9	8	9	5	6	6	6	7
1	28	2	1	3	0	0	3	2	4	0	4	3	1	3	4	4	4	0	3	3	3	4	0	3	4	4	0	4	0	0	7	6	3	0	1	1	3	5	5	5	3	4
1	21	2	1	1	0	0	0	1	1	3	0	0	4	0	0	0	2	3	0	0	2	0	1	0	0	2	2	0	1	4	7	5	6	6	6	9	3	5	5	5	5	5
1	29	2	1	1	0	0	1	0	2	1	0	1	3	1	1	1	3	0	2	0	0	0	1	1	0	2	1	0	1	0	7	3	5	3	6	3	7	6	5	6	7	4
1	31	2	1	4	1	1	1	1	3	2	0	2	1	1	0	1	3	2	0	0	1	0	1	0	3	3	1	0	4	2	6	6	7	9	7	7	10	5	5	6	6	3
1	24	2	1	1	0	0	0	0	1	2	0	1	4	0	0	0	2	3	0	0	0	0	1	0	0	1	2	0	1	3	9	9	9	8	8	9	10	6	7	7	5	7
1	24	2	1	2	1	1	0	0	2	2	1	0	1	1	0	1	0	1	1	0	0	0	0	0	1	2	1	1	3	1	7	7	7	8	8	6	9	5	5	5	5	5
1	27	2	2	3	0	0	0	0	2	2	0	0	1	0	0	0	1	3	0	0	0	1	3	0	0	2	2	0	4	1	6	6	8	8	7	7	9	6	6	6	6	5
1	21	2	1	1	1	1	0	0	1	4	0	0	3	0	0	0	0	3	0	0	0	0	2	0	0	1	3	0	4	2	8	9	9	10	9	9	10	5	5	6	5	4
1	22	2	1	1	0	0	0	0	2	2	0	0	2	0	0	0	1	2	0	0	0	0	2	0	0	1	3	0	3	3	9	8	10	9	9	8	8	6	6	6	6	6
1	21	2	1	1	0	0	0	0	1	1	0	0	4	0	0	4	2	4	0	0	0	0	2	0	0	0	4	0	3	2	8	10	7	9	8	8	10	7	7	7	6	7
1	21	2	1	1	0	0	0	0	1	3	1	0	4	1	0	1	1	3	0	0	0	0	3	1	1	1	3	1	3	3	8	8	9	8	8	8	10	7	7	7	6	5
1	30	2	1	5	1	1	0	0	0	3	0	0	4	0	0	0	0	4	0	0	0	0	2	0	0	0	3	0	4	1	9	7	9	8	9	5	10	2	3	2	1	1
1	43	2	2	2	1	1	1	0	2	1	0	0	2	1	0	1	1	1	0	0	1	0	1	1	0	2	1	0	1	1	8	8	8	7	7	7	7	5	5	6	5	5
1	46	2	2	4	0	0	0	1	0	0	0	3	1	1	0	0	0	2	0	0	0	0	2	0	2	1	2	0	2	1	8	6	7	7	7	6	8	6	6	6	6	5
1	21	2	1	1	0	0	0	0	0	3	0	0	3	0	0	0	0	3	1	0	1	0	3	0	0	0	4	0	3	3	9	10	10	10	10	9	10	6	6	6	6	6
1	33	1	2	3	0	0	0	1	1	3	2	1	2	0	0	0	0	3	0	0	0	0	3	0	0	0	3	1	3	2	7	7	8	8	8	7	6	6	6	6	6	5
1	22	2	1	1	0	0	0	0	1	1	0	0	1	1	0	1	1	2	0	0	0	0	1	1	0	2	0	0	0	0	6	2	5	4	4	3	7	5	5	5	4	3
1	26	2	1	1	0	0	1	0	2	1	0	0	3	0	0	0	0	2	0	0	0	0	1	0	0	1	2	0	3	0	7	5	6	6	9	2	5	5	5	6	5	2
1	28	2	1	1	0	0	1	0	1	1	0	0	2	0	0	2	2	2	0	0	0	0	2	2	0	4	2	0	3	0	8	8	5	8	7	2	2	2	5	4	4	1
1	23	2	1	1	0	0	0	1	1	2	0	0	1	3	0	0	0	2	0	0	0	0	2	1	1	1	3	0	2	3	8	6	7	8	7	8	9	6	6	6	5	5
1	20	2	1		1	1	1	1	3	1	0	0	1	3	0	0	0	1	0	1	1	0	1	0	0	2	1	1	3	0	6	8	6	8	8	4	8	5	6	5	4	3
1	26	2	1	1	1	1	0	0	1	1	0	0	3	0	0	0	0	2	0	0	0	0	2	0	0	1	2	2	3	1	5	5	6	8	8	4	8	3	4	4	3	3
1	37	2	2	2	1	1	0	0	1	3	0	0	3	0	0	0	0	3	0	0	0	0	2	0	0	2	1	0	1	0	8	4	7	7	7	6	8	5	2	6	6	6
1	23	2	1	1	0	0	2	1	3	1	0	1	2	0	0	3	3	1	0	0	0	1	1	1	2	3	1	0	1	3	8	4	7	2	9	9	10	5	5	5	3	2
1	24	2	1	1	0	0	4	3	4	0	4	4	0	4	3	4	4	0	3	3	3	4	0	4	4	4	0	3	0	1	4	5	1	0	5	5	7	4	5	5	5	5
1	49	1	1	1	0	0	1	0	1	1	0	0	1	1	0	0	0	3	0	0	0	0	1	1	0	1	3	1	3	2	7	7	7	7	7	6	8	3	3	3	4	3
1	22	2	1	1	1	0	1	3	3	0	2	2	1	1	2	3	3	1	2	0	1	2	0	1	1	4	0	3	3	0	8	8	5	6	7	2	6	7	6	7	6	7
1	22	3	1	1	0	0	0	0	1	3	0	0	3	0	0	0	0	3	0	0	0	0	2	0	0	1	1	0	3	1	7	6	7	8	9	6	7	6	6	6	6	5
1	32	2	1	1	1	1	0	0	0	4	0	0	4	0	0	0	0	4	0	0	0	0	4	0	0	0	4	0	4	2	9	9	10	10	10	8	9	6	6	7	6	7
1	23	2	1	2	0	0	0	0	0	4	0	0	2	0	0	0	0	3	0	0	0	0	3	2	1	0	3	0	3	2	7	8	9	9	9	7	9	6	6	6	6	5
1	23	2	1	1	1	0	0	0	1	2	1	0	4	0	0	1	0	2	0	0	0	1	1	0	0	3	2	0	1	0	7	4	8	5	8	4	10	5	6	4	4	3
1	39	2	1	1	0	0	1	0	2	2	0	0	1	0	0	0	2	2	0	0	0	0	2	0	0	1	2	0	3	3	6	6	7	8	7	8	8	5	5	6	6	5
1	37	2	2	2	0	0	0	0	2	0	0	0	0	0	0	1	1	0	0	0	0	1	0	0	0	2	1	0	0	0	4	4	4	2	2	2	2	4	4	4	5	2
1	43	2	2	4	1	1	1	1	0	1	0	0	2	1	1	1	0	1	1	0	1	0	1	0	0	3	2	1	1	0	8	8	7	7	7	6	8	6	6	6	7	6
1	39	2	2	4	0	0	0	1	0	2	0	0	2	1	0	0	0	3	0	0	0	0	2	0	0	1	3	0	3	2	8	6	8	9	9	7	8	6	6	6	5	6
1	47	2	2	5	0	0	0	0	0	2	0	0	3	0	0	0	0	3	0	0	0	0	2	0	0	0	3	0	3	1	7	6	8	8	8	6	9	4	5	5	4	3
1	21	2	1	1	1	1	1	1	1	1	0	0	1	2	0	1	2	1	0	0	1	1	0	1	1	3	1	1	1	3	8	7	6	7	5	6	9	6	7	6	6	6
1	47	2	1	2	0	0	4	4	2	0	1	1	0	4	1	1	2	0	2	1	3	3	0	4	1	4	0	2	1	2	8	8	3	2	2	3	4	5	5	5	4	6
1	20	2	1	1	0	0	0	0	0	3	0	0	0	2	0	0	0	3	0	0	0	0	3	0	0	0	4	0	3	1	7	6	9	8	8	7	9	5	5	5	4	3
1	20	2	1	1	0	0	3	1	3	0	0	1	2	3	0	1	1	0	0	0	0	1	0	0	0	4	0	0	0	0	8	7	5	4	5	3	8	3	4	6	5	5
1	23	2	1	1	0	0	1	0	4	0	0	2	0	1	0	1	0	2	0	0	0	0	1	0	0	3	3	0	2	1	6	3	8	7	6	4	10	7	6	7	6	4
1	41	2	2	2	0	0	3	1	2	0	0	0	0	1	0	2	2	0	0	0	1	3	0	2	0	3	0	1	0	0	7	7	5	3	3	3	4	5	5	5	5	5
1	44	2	1	2	0	0	0	0	0	1	0	0	2	0	0	0	0	4	0	0	0	0	4	0	0	0	4	0	4	3	7	7	10	10	10	9	10	5	6	6	5	4
1	44	2	1	5	1	1	1	0	1	2	0	2	4	1	1	1	0	1	0	0	0	0	1	1	1	1	1	0	0	3	8	8	8	6	9	9	5	5	5	5	4	3
1	34	1	2	2	1	1	1	0	1	1	0	0	2	0	0	0	0	1	0	0	0	0	1	0	0	1	2	0	1	1	7	7	7	7	7	5	8	2	2	2	1	2
1	47	2	2	3	1	1	2	0	2	2	1	0	1	3	0	1	2	1	0	1	0	1	2	3	1	4	2	1	2	2	7	6	8	7	7	7	8	5	6	6	6	5
1	27	1	1	1	0	0	0	1	1	1	4	0	0	0	0	1	0	0	0	2	1	0	1	0	0	2	2	4	2	4	3	2	2	3	5	10	4	4	5	4	2	1
1	51	2	1	3	0	0	2	0	0	2	0	0	2	2	0	0	0	3	0	0	0	0	2	0	0	2	3	0	3	2	8	7	9	9	9	8	6	6	6	7	5	4
1	28	2	1	2	1	1	2	2	4	0	2	1	2	2	3	3	4	1	2	0	0	1	0	3	2	4	1	2	0	1	5	5	5	5	7	7	10	6	6	6	6	3
1	21	2	1	1	1	1	1	1	1	0	0	0	1	1	0	0	0	2	0	0	0	0	1	0	0	3	2	0	3	1	7	6	8	6	8	4	8	5	6	4	5	2
1	24	2	1	1	1	1	1	0	3	1	0	0	4	1	0	0	0	3	0	0	1	0	3	0	0	4	4	1	3	1	5	8	6	10	9	2	5	7	5	7	7	1
1	30	2	1	1	1	1	3	2	3	1	2	1	0	3	1	2	3	0	3	3	1	3	0	3	3	4	1	4	4	0	9	7	4	9	9	3	8	3	3	3	3	4
1	32	2	1	1	1	1	2	2	4	0	1	3	0	4	3	3	4	0	2	0	0	2	0	4	4	4	0	4	0	1	8	10	4	2	1	5	7	7	7	7	6	6
1	20	2	2	1	1	1	0	0	1	3	0	0	4	0	0	0	1	3	0	0	0	0	3	0	0	1	3	0	3	1	7	1	6	7	7	5	7	6	2	5	5	5
1	30	2	1	2	0	0	0	0	1	1	1	0	3	0	0	1	1	2	0	0	1	1	2	0	0	1	3	0	3	2	6	5	6	7	8	7	8	4	4	6	6	4
1	23	1	1	1	1	1	1	1	2	1	2	1	1	3	1	1	3	1	1	0	0	1	0	1	3	2	1	3	3	1	7	7	7	8	7	6	8	6	6	5	5	5
1	27	2	2	2	0	0	0	0	0	2	0	0	2	0	0	0	0	2	0	0	0	0	2	0	0	0	3	0	2	2	7	5	8	8	8	6	8	5	5	6	5	3
1	32	2	1	2	0	0	0	0	0	2	0	0	2	3	0	1	2	1	0	0	0	0	1	0	0	3	1	0	0	0	3	3	7	6	6	0	5	5	5	5	1	1
1	34	2	2	2	0	0	0	0	2	3	0	2	4	0	0	0	0	4	0	0	0	0	1	0	0	1	3	0	2	2	9	9	9	9	8	7	8	7	7	7	7	6
1	29	2	1	1	1	1	0	0	1	2	0	0	3	0	0	0	1	3	0	0	0	0	3	0	0	1	3	0	2	2	8	7	8	8	9	7	8	6	6	6	6	5
1	35	2	2	2	1	1	0	1	0	3	1	0	1	1	1	0	0	3	0	0	2	0	2	0	1	1	3	0	1	1	6	6	7	7	8	7	9	6	6	6	6	3
1	39	2	3	1	1	1	1	0	1	3	0	0	3	0	0	0	0	3	0	0	0	0	2	0	0	2	2	0	3	2	8	6	8	9	8	6	8	6	6	6	6	6
1	29	2	1	2	0	0	4	3	4	0	3	4	0	4	3	4	4	0	4	3	2	4	0	4	4	4	4	4	0	1	9	4	1	0	2	3	10	3	3	3	2	2
1	29	1	1	1	0	0	0	0	0	0	0	0	0	1	0	0	0	2	0	0	0	0	2	0	0	1	1	0	3	1	6	7	7	7	7	4	6	5	5	6	5	6
1	27	2	1	1	0	0	1	0	1	2	0	0	3	0	0	0	0	2	0	0	0	0	2	0	0	1	3	0	4	1	6	8	7	8	7	5	7	5	4	5	4	4
1	23	2	1	2	0	0	0	0	1	2	0	0	1	0	0	1	0	1	0	0	0	0	1	0	0	2	1	1	0	0	5	7	7	5	7	6	9	4	5	4	3	4
1	20	1	1	1	0	0	0	0	1	1	0	0	2	2	0	0	0	2	0	0	0	0	2	0	2	4	1	0	1	1	9	8	6	6	7	6	7	6	7	7	6	3
1	22	2	1	1	0	0	1	0	3	1	2	2	4	0	1	3	3	1	0	0	0	2	2	0	0	3	1	0	2	0	2	2	2	6	6	1	7	5	6	5	5	5
1	31	2	2	3	0	0	1	0	2	1	0	0	3	1	0	0	1	2	0	0	0	0	3	0	2	2	2	0	2	2	6	6	6	6	7	5	7	5	6	5	6	4
1	26	2	2	2	0	0	0	0	1	3	0	0	3	2	0	0	0	2	0	0	0	0	2	1	0	1	2	0	3	3	8	8	7	7	7	8	8	3	3	6	6	6
1	28	2	2	4	0	0	2	3	4	0	0	2	1	2	0	3	3	0	0	0	0	4	0	0	0	4	0	0	0	0	7	7	4	4	7	0	7	2	2	3	3	1
1	22	1	1	4	0	0	0	0	0	2	0	0	2	1	0	0	0	3	0	0	0	0	3	0	0	0	4	0	3	2	9	10	8	9	9	8	10	5	6	6	6	7
1	22	2	1	1	0	0	0	0	2	3	0	0	2	0	0	0	0	3	0	0	0	0	2	0	0	1	3	0	3	3	7	6	8	9	9	8	9	5	6	6	6	6
1	23	2	1	4	0	0	0	0	1	2	0	0	3	0	0	0	1	2	0	0	0	0	2	0	0	1	3	0	2	2	9	9	9	8	9	8	9	6	6	6	7	7
1	34	2	1	2	0	0	2	0	0	3	0	1	2	0	0	1	0	2	0	0	0	2	2	0	0	1	3	0	3	2	8	9	9	8	9	6	4	5	5	5	5	3
1	22	1	1	1	0	0	1	1	1	0	0	0	1	2	0	1	1	0	0	0	0	0	0	1	0	2	1	0	1	1	7	7	7	3	6	4	5	3	5	5	2	2
1	33	2	1	1	1	1	0	0	0	1	0	0	3	0	2	1	0	1	0	0	0	0	1	0	2	1	2	0	3	1	6	8	8	6	7	3	8	5	4	6	4	6
1	24	2	1	1	1	1	1	4	4	0	0	0	0	4	2	1	4	1	0	0	2	1	1	2	4	3	2	0	0	2	5	7	2	2	2	7	7	5	5	5	4	3
1	18	2	1	1	1	1	2	2	1	0	1	1	0	2	1	3	4	0	0	2	0	3	0	1	1	3	0	3	1	0	10	6	7	3	2	4	4	7	7	7	7	7
1	22	2	1	5	1	1	0	0	0	3	0	2	3	0	0	0	0	3	0	0	0	0	3	0	0	2	3	0	2	3	8	9	8	7	7	9	9	4	6	4	3	3
1	34	1	2	2	0	0	0	0	0	3	0	0	4	0	0	0	0	3	0	0	0	0	2	0	0	0	4	1	3	1	8	7	7	7	8	6	9	5	5	6	6	2
1	44	2	2	3	0	0	0	1	1	2	0	0	4	0	0	0	0	3	0	0	0	0	2	0	0	1	3	0	3	3	8	7	9	9	9	8	10	5	5	5	5	5
1	22	2	1	1	1	1	0	0	1	3	0	0	3	0	0	0	0	3	0	0	0	0	3	0	0	2	3	0	3	1	9	7	9	9	10	6	10	3	5	6	6	7
1	22	2	1	1	0	0	0	0	2	2	0	0	3	0	0	0	0	3	0	0	0	0	3	0	0	0	3	0	3	2	7	7	8	9	9	5	8	6	6	6	6	5
1	21	2	1	2	0	0	0	0	0	4	0	0	4	0	0	0	0	4	0	0	0	0	3	0	0	1	4	0	4	2	8	6	9	9	9	5	9	5	5	5	4	3
1	23	2	1	5	0	0	0	0	1	4	0	0	4	1	0	0	0	4	0	0	1	0	4	1	0	1	3	0	4	3	9	8	8	9	9	8	6	5	5	6	6	5
1	23	2	1	1	1	1	0	0	1	2	0	0	1	2	0	0	0	2	0	0	0	0	2	2	0	2	2	0	4	1	8	5	8	9	9	7	8	2	2	6	6	6
1	21	2	1	1	1	1	0	0	1	2	0	0	3	2	0	0	0	2	0	0	0	0	1	0	0	1	2	0	2	1	4	6	7	7	7	6	7	5	5	4	4	4
1	25	2	3	1	0	0	1	0	4	2	0	0	1	4	0	2	4	2	0	0	0	1	0	4	0	3	1	0	3	2	7	2	5	6	3	6	10	6	6	6	5	3
1	21	2	1	1	1	1	2	1	4	1	1	0	2	1	1	1	2	1	0	1	3	1	0	0	0	3	1	1	2	0	5	6	6	7	6	2	6	5	5	5	5	3
1	53	2	2	3	0	0	0	0	0	3	0	0	4	0	0	0	0	3	0	0	0	0	3	0	0	1	3	0	3	2	6	8	8	8	8	6	10	6	6	6	5	3
1	22	2	1	1	1	1	0	2	1	4	0	1	1	4	0	0	1	4	0	0	0	0	3	1	2	1	4	1	4	1	7	8	8	10	10	5	10	5	5	5	4	5
1	47	2	2	2	1	1	0	0	1	2	0	0	1	0	0	0	1	3	0	0	0	0	2	0	0	1	3	0	2	3	7	6	8	8	8	9	9	5	4	5	3	2
1	27	1	1	1	0	0	3	2	3	0	2	0	0	3	1	2	3	0	1	1	0	1	0	3	2	3	0	1	1	1	1	1	2	2	1	1	2	2	2	2	2	1
1	21	2	1	1	1	1	1	1	1	1	0	0	3	1	0	2	1	1	1	0	0	1	2	1	0	3	1	1	2	1	9	6	7	6	4	4	10	6	6	5	6	5
1	26	2	1	1	1	1	0	2	2	2	0	1	3	0	0	0	2	2	0	1	0	0	1	0	0	1	2	0	3	2	8	7	8	9	8	8	4	3	3	5	5	1
1	22	2	1	1	1	1	2	4	4	0	1	0	0	4	2	2	4	0	1	0	3	1	0	4	3	4	0	2	1	1	7	6	5	3	5	5	8	5	5	5	5	2
1	19	2	1	1	1	1	0	0	1	3	0	0	4	0	0	0	0	4	0	0	0	0	3	0	0	0	4	0	4	3	9	8	9	9	9	9	9	7	7	7	6	6
1	30	2	1	3	0	0	0	1	3	2	0	0	1	1	0	0	3	2	0	0	0	0	0	1	0	2	2	1	3	1	4	2	4	7	5	3	8	5	5	5	6	6
1	22	2	1	1	0	0	0	0	0	4	0	0	4	0	0	0	0	4	0	0	0	0	3	0	0	1	3	0	3	3	7	7	8	8	8	8	8	5	6	5	5	4
1	23	1	1	1	0	0	1	0	0	0	0	0	0	0	0	0	0	0	0	0	0	0	0	0	0	1	1	0	2	1	2	1	2	2	4	4	0	5	5	5	5	6
1	23	1	1	1	1	1	0	0	2	2	0	0	2	0	0	0	0	0	0	0	1	0	1	1	0	2	2	1	1	1	7	6	7	4	6	8	6	6	6	6	5	5
1	23	2	1	1	0	0	0	0	1	3	0	0	4	1	0	0	0	3	0	0	0	0	3	0	0	1	3	0	4	2	7	5	9	9	10	7	10	6	6	6	5	5
1	43	2	1	2	1	1	0	0	0	3	0	1	3	0	0	3	0	3	0	0	0	0	3	0	0	1	3	1	3	3	9	9	9	8	9	8	8	6	5	5	5	3
1	25	2	1	1	0	0	0	0	0	4	0	0	4	0	0	0	0	4	0	0	0	0	3	0	0	0	4	0	4	3	9	7	8	10	10	9	10	6	5	5	5	6
1	28	2	1	2	0	0	0	0	1	2	0	0	3	0	0	0	0	3	0	0	0	0	2	0	0	1	3	0	1	1	8	8	9	7	7	4	5	6	6	6	6	6
1	23	1	1	1	0	0	0	0	0	0	0	0	0	0	0	0	0	1	0	0	0	0	0	0	0	0	4	0	3	2	4	4	10	10	10	7	8	3	3	4	1	1
1	24	2	1	2	0	0	1	1	3	1	2	0	2	3	1	1	2	1	1	0	1	0	0	1	0	3	1	0	0	0	7	4	6	4	5	3	7	5	5	6	5	6
1	22	2	1	1	0	0	3	0	0	2	0	0	4	0	0	0	0	2	0	0	0	0	0	0	0	2	4	0	2	1	10	10	9	8	8	8	3	7	7	7	7	4
1	34	2	2	2	0	0	2	2	2	1	0	0	1	2	2	1	3	0	0	1	2	1	0	1	3	3	0	0	0	2	4	4	4	3	2	4	6	4	5	5	5	6
1	19	2	1	1	0	0	2	1	2	2	0	0	2	1	0	1	0	1	1	0	1	1	2	0	1	3	2	2	3	0	6	5	5	7	7	4	7	6	6	7	6	6
1	33	1	1	2	1	1	1	1	1	1	1	0	0	3	0	1	2	0	0	0	0	1	1	1	3	3	1	0	3	0	7	4	4	4	7	2	5	5	5	5	4	3
1	20	2	1	1	0	0	0	0	2	2	0	0	3	0	0	1	0	2	0	0	0	1	2	0	0	3	2	1	2	1	6	3	8	7	8	5	9	5	5	6	5	6
1	25	2	1	2	1	1	1	3	4	1	1	2	1	3	0	3	4	1	0	2	2	1	0	3	1	4	2	1	1	3	7	7	4	3	3	7	3	3	4	5	5	5
1	22	2	1	5	0	0	0	0	1	2	1	2	4	0	1	1	2	2	1	0	0	1	2	0	0	2	2	1	3	1	7	9	8	5	4	6	7	6	5	6	6	5
1	20	2	1	1	1	1	1	1	1	1	0	0	1	2	1	1	2	1	0	1	0	1	1	1	1	2	2	1	3	1	7	5	7	4	7	4	8	5	3	5	5	4
1	26	1	1	2	0	0	0	1	0	0	0	0	0	2	0	0	0	1	0	0	0	0	1	0	0	0	3	0	3	1	9	8	8	7	7	7	6	6	6	6	5	6
1	23	2	1	1	1	1	0	0	2	3	0	0	3	2	4	1	0	4	2	0	0	0	4	0	0	2	3	4	4	3	8	9	7	10	8	9	10	5	4	5	2	3
1	35	2	1	1	1	1	0	0	1	4	0	0	4	0	0	0	0	4	0	0	0	0	4	0	0	0	4	0	4	3	7	3	10	10	10	8	10	3	3	5	5	3
1	49	2	2	4	0	0	0	0	0	3	0	0	3	0	0	0	0	3	0	0	0	0	2	0	0	1	3	0	3	2	7	6	8	8	8	6	9	6	6	7	6	6
1	31	2	2	2	0	0	0	0	0	2	0	0	4	2	0	1	0	4	0	0	0	0	3	1	0	4	4	0	4	3	10	10	10	9	10	8	8	7	7	7	5	5
1	38	2	1	1	0	0	0	0	1	2	0	0	2	0	0	1	0	1	0	0	0	0	2	0	0	1	1	0	2	2	8	8	8	7	7	7	8	3	4	4	3	2
1	30	2	1	3	1	1	1	2	3	1	0	0	1	2	0	0	1	1	0	0	0	0	1	1	0	3	1	1	1	1	8	7	8	7	7	7	9	7	7	7	7	5
1	24	2	1	2	0	0	0	0	0	4	0	0	4	0	0	0	0	4	0	0	0	0	4	0	0	0	4	0	4	3	8	7	10	10	10	9	10	5	5	6	5	4
1	34	2	1	2	0	0	0	0	1	2	0	0	3	0	0	0	1	3	0	0	0	0	2	0	0	1	2	0	1	1	6	6	8	8	8	6	7	3	3	3	3	1
1	22	2	1	2	1	1	0	0	0	4	0	0	4	0	0	0	1	4	0	0	0	0	2	0	0	1	3	0	4	3	9	9	8	9	9	8	7	6	7	7	6	7
1	29	2	3	2	1	1	0	0	4	0	1	1	0	1	1	0	3	0	0	0	0	1	0	0	0	4	0	1	1	0	7	7	7	6	7	4	9	4	3	3	5	3
1	30	1	1	1	0	0	0	0	0	4	0	0	3	0	0	0	0	4	1	0	0	0	4	0	0	0	4	0	4	3	10	10	10	10	9	7	10	4	4	6	6	2
1	29	2	1	2	0	0	0	0	0	4	0	0	4	0	0	0	0	4	0	0	0	0	4	0	0	0	4	0	4	4	8	8	10	10	10	9	9	6	5	5	4	5
1	22	2	1	1	0	0	2	3	4	1	4	1	0	4	3	3	4	1	1	2	1	2	0	4	4	4	1	4	3	2	7	7	7	9	8	8	9	5	6	6	6	6
1	20	1	1	1	1	1	0	0	0	3	0	0	2	0	0	0	0	2	0	0	0	0	2	0	0	2	3	0	2	2	7	8	7	6	7	8	10	5	6	5	5	4
1	22	2	1	1	0	0	0	0	1	2	0	0	4	0	1	0	0	3	0	0	0	0	2	0	2	2	2	0	4	1	9	10	8	9	10	5	9	6	5	7	4	5
1	31	2	1	1	0	0	0	0	0	4	0	0	4	0	0	0	0	4	0	0	0	0	3	0	3	0	4	0	2	2	7	5	7	8	8	7	6	6	5	6	5	4
1	22	2	1	1	1	1	0	0	1	3	0	1	3	0	1	0	0	3	1	0	0	0	3	0	1	0	3	0	3	3	7	7	8	9	9	8	7	5	5	6	3	5
1	20	2	1	1	1	1	0	0	2	3	0	0	2	2	0	0	0	3	0	0	0	1	2	1	2	3	3	0	3	2	7	4	7	7	7	6	9	4	5	6	5	6
1	35	2	2	3	1	1	0	1	4	2	1	0	2	1	0	1	1	2	0	0	0	1	2	0	0	3	2	0	0	3	7	7	7	6	7	8	10	6	6	6	6	6
1	41	1	3	1	0	0	0	0	0	2	0	0	3	0	0	0	0	2	0	0	0	0	2	0	0	1	4	0	3	2	9	9	9	8	9	7	7	5	5	5	6	5
1	52	2	2	5	0	0	1	0	1	2	0	1	2	0	0	1	1	2	0	1	0	1	1	1	1	1	2	0	1	1	6	3	5	8	8	7	7	6	6	5	6	5
1	22	1	1	1	0	0	1	0	0	3	0	0	4	0	0	0	0	4	0	0	0	0	3	0	0	0	3	0	3	3	7	6	8	9	9	7	9	5	5	4	5	3
1	23	2	1	1	0	0	0	1	2	3	0	0	2	0	0	0	0	3	0	0	1	0	2	0	0	2	3	0	2	2	7	5	7	7	8	8	10	6	6	7	5	7
1	25	2	1	1	0	0	2	0	3	1	0	1	4	0	0	1	0	1	0	0	0	0	1	0	1	2	1	0	1	1	9	9	8	7	8	7	8	6	6	6	6	6
1	25	2	1	1	1	1	1	0	0	2	0	0	2	1	0	0	2	2	1	0	0	0	2	0	0	2	2	1	4	2	7	6	8	7	7	7	7	7	7	7	7	7
1	25	2	1	1	1	1	0	0	1	3	0	2	3	0	0	0	1	3	4	0	0	0	4	0	0	1	3	0	3	3	7	6	9	8	10	9	9	5	5	5	4	3
1	23	2	1	1	0	0	0	1	1	0	0	0	2	1	0	0	2	1	0	0	0	0	0	0	0	1	0	0	0	1	9	9	9	6	6	6	10	7	7	7	7	7
1	33	2	1	4	0	0	0	0	1	3	0	0	4	0	0	0	0	3	0	0	0	0	3	0	0	1	3	0	3	3	5	6	8	8	8	7	10	6	6	6	5	4
1	31	1	1	1	1	1	1	2	0	0	2	0	1	3	1	1	3	0	0	1	1	2	0	3	4	2	0	3	0	0	2	2	2	0	4	0	4	2	2	2	1	1
1	19	2	1	1	0	0	0	0	1	3	0	0	1	3	0	0	0	3	0	0	0	0	2	0	0	1	3	0	4	2	8	8	8	10	10	6	10	6	5	5	5	6
1	21	2	1	1	0	0	1	2	3	1	1	0	1	2	0	2	2	1	1	1	0	1	0	1	1	4	2	1	0	0	8	7	7	5	5	4	6	6	6	6	6	6
1	23	1	1	1	0	0	2	3	1	1	0	0	0	2	0	0	3	1	0	1	0	0	1	1	0	2	1	0	1	2	8	9	6	4	8	6	9	5	6	6	6	5
1	37	2	1	2	1	1	0	0	0	3	0	0	4	0	0	0	0	3	1	0	0	0	3	0	0	1	3	0	3	3	8	8	9	9	9	8	8	6	6	7	6	6
1	35	2	2	3	0	0	2	2	0	2	0	0	0	2	0	0	1	0	0	0	0	0	0	2	0	1	1	0	1	1	5	2	5	8	8	7	8	5	5	5	5	3
1	22	2	1	1	1	1	0	0	1	3	0	0	3	0	0	0	0	3	0	0	0	0	1	0	0	1	3	0	1	2	7	7	8	8	8	5	9	6	6	6	5	6
1	24	2	2	2	0	0	1	1	4	0	0	1	1	1	1	1	4	0	0	0	0	1	0	1	1	4	0	0	2	0	5	6	4	6	7	0	2	3	3	3	4	1
1	36	2	2	4	0	0	0	0	1	2	0	0	3	0	0	0	2	2	0	0	0	0	2	0	2	1	3	0	2	2	7	5	8	8	8	8	8	5	6	5	5	5
1	19	2	1	1	0	0	0	2	2	3	0	0	2	1	1	1	1	3	0	0	0	0	2	0	2	1	3	0	3	3	7	6	7	9	7	8	9	6	7	6	6	6
1	47	2	1	2	1	1	3	4	4	1	3	2	0	4	2	3	2	1	3	3	3	3	0	4	3	4	1	4	1	0	9	9	3	1	2	1	4	5	5	5	4	3
1	37	2	2	4	0	0	0	0	0	2	0	0	3	0	0	0	0	3	0	0	0	0	2	0	0	0	3	0	3	2	8	8	8	8	8	7	5	6	6	2	6	6
1	51	1	2	3	0	0	0	0	0	4	0	0	4	0	0	0	0	3	0	0	0	0	3	0	0	3	4	0	4	3	10	10	10	10	10	8	10	7	7	7	5	7
1	25	2	1	2	0	0	1	0	1	0	0	0	4	0	0	0	0	2	0	0	0	0	2	0	4	2	1	0	1	1	8	8	8	6	7	7	7	4	5	4	5	2
1	45	1	1	4	0	0	1	0	2	1	0	0	1	1	0	1	2	1	0	0	0	1	0	1	4	2	1	3	1	0	8	6	8	6	6	6	8	5	6	5	5	5
1	27	2	1	2	0	0	0	0	0	1	0	0	3	0	0	0	0	3	0	0	0	0	2	0	0	1	3	0	2	2	9	6	8	7	8	5	10	4	3	3	5	5
1	27	1	1	1	0	0	3	3	3	0	3	2	1	3	2	2	3	0	1	2	1	2	1	3	3	4	0	1	2	1	6	5	4	4	6	4	5	5	5	5	5	4
1	22	2	1	2	1	1	0	1	3	2	0	0	2	1	0	1	0	3	0	2	4	1	0	1	3	2	1	0	4	3	9	8	7	8	6	7	9	6	7	5	5	6
1	21	1	1	1	0	0	1	2	3	1	2	2	1	3	1	3	3	1	1	1	1	1	1	3	3	3	1	3	3	2	5	6	4	3	4	6	7	4	5	5	4	3
1	30	2	1	1	0	0	1	0	0	0	0	0	1	0	0	0	0	1	0	0	0	0	1	0	0	0	3	0	3	2	9	7	7	7	7	7	7	6	6	6	5	3
1	20	2	1	1	0	0	0	0	0	3	0	0	3	0	0	0	0	3	0	0	0	0	1	0	0	0	3	0	3	2	5	5	9	9	9	7	5	5	6	5	6	7
1	23	2	1	2	0	0	0	0	0	4	0	0	4	0	0	0	0	4	0	0	0	0	4	0	0	0	3	0	3	3	7	6	9	9	10	9	9	5	5	6	4	5
1	29	2	1	2	0	0	1	0	1	2	0	0	4	0	0	0	0	3	0	0	0	0	3	0	0	1	3	0	3	2	8	7	9	8	8	7	7	5	6	6	5	3
1	21	2	1	1	1	1	0	1	4	4	4	2	2	0	3	1	2	3	4	1	2	1	1	1	4	4	3	4	3	4	8	5	7	10	9	10	10	3	5	6	6	6
1	32	1	1	1	0	0	1	0	1	1	0	0	0	2	0	0	0	0	0	0	0	0	0	1	2	2	1	1	2	0	8	8	6	6	7	3	7	5	5	6	5	5
1	21	2	1	1	0	0	0	0	1	2	0	0	2	0	0	0	0	3	0	0	0	0	3	0	0	1	3	0	3	2	8	7	8	8	9	6	9	6	6	6	6	5
1	32	2	1	3	0	0	1	0	2	1	0	0	4	2	0	1	0	1	0	0	0	0	2	1	2	2	2	0	2	1	7	7	7	6	6	3	10	6	6	6	7	7
1	38	2	1	3	0	0	1	4	2	0	2	0	0	4	2	3	3	0	0	2	3	4	0	4	4	4	0	2	3	0	6	2	2	2	3	1	6	4	4	5	5	2
1	27	2	1	2	1	1	0	1	1	0	0	0	0	1	0	0	0	1	0	0	0	0	0	1	0	4	1	1	2	0	9	9	5	5	4	3	6	4	5	5	6	7
1	30	2	1	2	1	1	3	2	4	0	2	2	0	4	4	3	4	0	2	2	1	2	0	4	4	4	0	4	3	0	7	7	5	4	4	5	7	5	6	6	6	5
1	34	2	2	2	1	1	0	0	0	0	0	0	3	0	0	0	0	3	0	0	2	0	1	0	0	2	3	0	1	1	3	9	8	8	8	7	8	5	6	6	5	4
1	40	2	3	3	0	0	0	0	0	3	0	1	3	0	0	0	0	4	0	0	0	0	3	0	0	1	3	0	4	3	8	7	8	9	9	7	7	6	6	7	7	6
1	46	2	2	5	1	1	0	2	3	2	1	0	0	3	0	3	0	2	0	0	0	0	1	0	1	1	2	0	1	2	8	6	7	8	8	6	8	6	6	6	6	5
1	38	2	1	2	1	1	0	0	0	3	0	0	4	0	0	0	0	4	0	0	0	0	2	0	0	1	3	0	4	2	7	7	8	8	9	7	10	5	5	6	6	4
1	30	2	1	2	0	0	0	0	1	1	0	0	3	0	0	0	0	3	0	0	1	0	3	0	3	1	3	2	2	2	8	7	9	9	9	8	8	4	5	5	3	5
1	42	1	2	2	0	0	0	0	0	3	0	0	4	0	0	0	0	3	0	0	0	0	2	0	0	0	3	0	3	3	8	7	8	8	9	8	8	5	6	6	6	5
1	23	2	1	1	1	1	2	1	3	2	0	0	1	1	0	1	2	1	0	0	0	0	2	0	0	3	2	2	3	0	5	5	6	8	8	2	8	2	2	3	2	2
1	19	2	1	1	0	0	2	1	4	0	1	2	1	4	3	2	4	0	0	0	0	3	0	4	3	4	0	2	0	0	2	1	2	3	3	0	6	2	4	3	4	2
1	20	2	1	1	1	1	0	0	1	2	0	0	2	3	0	1	2	2	0	0	0	0	3	2	0	1	1	0	3	3	6	2	5	8	8	9	9	7	7	6	6	6
1	21	2	1	1	0	0	0	1	3	2	0	0	0	3	1	0	1	2	2	0	0	0	2	3	1	2	1	0	3	3	8	7	7	8	7	8	10	6	6	6	6	5
1	26	2	1	1	0	0	0	1	0	3	0	0	1	0	0	0	0	1	0	0	0	0	1	0	1	1	3	0	3	3	6	5	7	9	5	9	10	4	5	3	3	3
1	42	2	2	3	0	0	0	0	0	0	0	0	0	1	0	0	0	0	0	0	0	0	0	0	0	3	0	0	1	0	3	3	3	1	2	2	7	3	3	5	2	2
1	29	2	1	2	1	1	1	0	1	2	0	0	4	0	0	0	1	2	0	0	0	0	2	0	0	1	2	2	1	1	7	7	8	6	5	3	9	3	5	3	3	4
1	25	2	1	2	0	0	0	1	2	3	0	0	0	2	0	0	0	2	0	0	2	0	2	0	0	0	4	0	3	3	7	3	6	6	6	8	7	3	3	4	1	1
1	30	2	1	3	0	0	1	2	1	2	1	0	1	3	1	1	2	2	1	0	0	1	2	1	3	2	3	1	3	2	8	7	8	8	8	7	8	5	5	6	4	4
1	23	1	1	1	1	1	1	0	2	2	0	0	2	2	1	1	2	2	0	0	1	0	2	1	0	2	2	1	2	2	5	5	5	5	5	5	5	5	5	5	3	5
1	23	2	1	1	1	1	0	0	0	3	0	0	3	3	0	0	0	3	0	0	0	0	0	0	0	1	3	0	3	3	10	9	9	9	9	9	9	6	7	7	7	7
1	23	2	1	1	0	0	1	0	1	2	0	0	2	0	0	0	0	2	0	0	0	0	2	0	1	2	2	0	3	2	10	10	8	8	9	6	8	5	5	5	4	7
1	23	2	1	1	0	0	0	0	0	4	0	0	4	0	0	0	0	4	0	0	0	0	4	0	0	1	4	1	3	4	9	9	9	9	9	9	9	4	3	3	3	2
1	22	1	1	1	1	1	1	0	0	2	0	0	1	1	0	0	0	1	0	0	0	0	1	1	0	2	1	1	1	2	6	4	7	4	10	8	8	5	6	6	5	1
1	29	2	1	1	1	1	0	0	1	2	1	0	1	1	0	0	1	3	0	0	0	0	2	0	0	2	2	0	2	1	4	5	3	7	7	4	8	3	3	5	2	4
1	22	2	1	2	1	1	0	1	3	2	0	0	3	1	0	1	3	2	0	0	0	1	2	0	2	2	2	0	3	2	7	3	6	8	7	6	6	5	5	5	4	5
1	32	2	2	5	1	0	0	0	1	2	0	0	1	0	0	0	0	1	0	0	0	0	1	0	0	2	2	0	3	0	8	5	9	9	10	3	10	6	6	6	7	6
1	21	1	1	1	0	0	0	0	0	1	0	0	2	0	0	0	1	2	0	0	0	0	0	0	0	1	3	0	2	2	7	5	6	6	7	8	6	5	5	5	4	3
1	25	1	1	1	0	0	0	0	0	2	0	0	3	0	0	0	0	3	0	0	0	0	2	0	0	1	3	0	3	3	8	8	8	9	9	7	9	5	6	5	5	6
1	25	2	1	3	1	1	0	1	1	3	0	1	2	0	0	0	1	3	0	0	0	0	2	0	0	2	2	0	2	2	7	5	6	8	8	6	5	2	3	2	5	5
1	21	2	1	1	0	0	1	0	0	2	0	0	4	2	1	0	0	3	0	0	0	0	3	0	1	1	3	0	4	0	9	8	7	8	9	5	9	5	5	6	6	4
1	31	2	1	2	0	0	0	0	1	1	0	0	3	0	0	0	0	3	0	0	0	0	2	0	0	2	3	0	3	2	7	7	8	8	8	7	8	5	5	6	5	5
1	19	1	1	1	0	0	0	0	0	0	0	0	1	0	0	0	0	0	0	0	0	2	0	0	0	3	0	0	3	4	8	9	5	2	8	8	5	6	6	6	6	5
1	25	2	1	1	1	1	0	0	2	1	0	0	4	0	0	0	0	3	0	0	0	0	2	0	0	2	3	0	3	2	8	8	9	8	9	7	10	4	5	4	6	2
1	27	1	1	1	1	1	1	0	1	0	0	0	3	0	0	1	2	1	0	0	0	1	1	0	0	3	1	2	3	0	3	3	7	7	7	3	5	4	5	5	4	3
1	35	1	2	1	0	0	0	0	0	2	0	0	2	1	0	0	0	2	0	0	0	0	2	0	0	0	3	0	4	2	9	9	9	9	9	8	8	3	4	2	3	4
1	37	2	2	2	0	0	0	1	2	0	0	1	0	2	0	1	1	0	1	0	0	0	0	0	0	2	0	0	0	0	7	7	7	6	6	6	6	5	5	5	5	5
1	63	1	3	2	1	1	0	0	2	0	0	0	3	0	0	1	1	0	0	0	0	0	0	0	0	3	0	1	0	0	6	8	8	5	5	6	3	5	5	5	5	4
1	21	3	1	1	0	0	1	0	1	2	0	0	3	1	0	0	0	2	0	0	1	0	1	1	0	1	3	0	2	2	7	7	7	7	8	7	8	5	6	5	5	6
1	25	2	1	1	0	0	0	0	1	2	0	0	4	0	0	1	1	3	0	0	0	0	3	0	0	3	3	0	1	2	9	9	9	4	8	6	10	6	5	6	6	7
1	34	2	2	5	0	0	0	0	0	3	0	0	3	0	0	0	0	3	0	0	0	0	3	0	0	0	3	0	4	3	9	9	9	9	9	8	10	7	7	7	7	7
1	27	2	1	2	1	1	4	4	4	0	1	2	0	4	1	1	3	0	1	1	2	3	0	4	3	4	0	3	1	0	3	3	1	2	3	0	3	6	7	6	5	5
1	24	2	2	5	1	1	0	1	1	3	0	0	3	1	1	0	0	3	0	0	1	0	2	1	1	2	3	1	3	1	8	4	5	8	8	6	9	6	6	6	5	5
1	30	2	1	3	0	0	0	0	1	2	0	0	4	0	0	0	0	3	0	0	0	0	3	0	0	0	4	0	4	3	9	8	9	9	9	8	9	6	6	7	6	6
1	27	1	1	1	1	1	2	0	2	0	0	0	2	2	0	0	1	0	0	0	0	0	0	1	0	3	0	2	0	1	5	5	3	2	2	3	6	6	6	6	3	2
1	23	2	1	4	0	0	0	0	4	3	0	0	4	0	0	0	0	4	0	0	0	0	3	0	0	2	3	0	3	3	7	5	8	7	8	9	7	5	6	6	5	3
1	35	2	2	2	0	0	0	1	1	1	0	0	0	1	0	0	0	1	0	0	0	0	0	0	0	1	0	0	1	1	8	6	7	7	7	6	7	6	6	7	6	7
1	30	2	2	2	1	0	2	0	3	1	2	2	2	4	0	1	1	1	0	0	0	2	0	4	3	3	1	1	4	0	7	6	6	7	8	3	9	3	3	3	3	3
1	39	2	2	3	0	0	1	0	0	3	0	0	2	1	0	1	0	2	0	0	0	0	3	1	0	1	3	0	4	3	7	7	7	8	8	9	8	5	5	5	6	7
1	49	2	2	3	1	1	0	0	1	2	0	0	4	0	0	1	1	3	0	0	0	0	2	0	2	1	3	0	3	1	8	8	8	8	8	6	8	6	6	6	6	5
1	22	1	1	1	0	0	2	0	0	2	0	1	2	2	0	0	0	1	0	0	0	0	0	1	1	0	2	0	2	2	7	7	6	7	7	6	8	5	6	5	4	3
1	22	1	1	1	1	1	0	0	1	3	0	0	2	0	1	0	1	2	0	0	0	0	1	0	0	2	2	0	4	1	5	3	7	9	8	4	7	5	6	6	6	6
1	25	1	1	1	0	0	1	1	2	1	0	0	0	1	0	0	1	1	0	0	0	0	0	1	0	1	1	1	2	0	8	8	8	7	8	5	7	5	6	6	6	4
1	34	2	1	1	0	0	0	0	1	1	0	0	3	2	0	0	0	1	0	0	0	0	2	0	0	1	3	0	3	3	9	9	8	7	8	8	9	5	6	5	5	4
1	37	2	1	5	1	1	0	0	0	3	0	0	4	0	0	0	0	4	0	0	0	0	4	0	0	0	4	0	4	4	8	8	9	7	9	9	10	6	6	6	5	3
1	54	2	2	5	0	0	0	0	1	0	0	0	2	0	0	0	0	1	0	0	0	0	1	0	0	1	2	0	0	0	8	8	8	7	8	8	9	5	5	6	6	4
1	31	2	1	1	1	0	2	2	1	0	1	0	0	2	1	1	3	0	0	1	0	1	0	1	0	2	0	1	0	0	1	1	4	1	1	1	1	5	5	5	4	2
1	27	2	2	1	1	1	0	0	0	3	0	0	4	0	0	0	0	4	0	0	0	0	4	0	0	0	4	0	3	2	8	8	9	9	9	8	7	6	6	6	5	6
1	36	3	1	1	0	0	2	1	1	3	0	0	2	1	1	1	1	1	0	0	0	1	3	0	1	2	3	1	1	1	5	5	6	6	6	4	4	5	5	5	5	3
1	20	2	1	1	0	0	1	2	2	1	1	1	1	3	0	0	0	1	0	0	1	1	1	3	3	3	2	0	1	2	7	8	7	6	7	6	8	5	5	5	6	6
1	24	2	1	1	0	0	2	1	4	1	1	0	0	1	0	1	2	1	0	1	2	1	0	1	0	2	1	1	1	1	3	4	4	4	5	4	0	3	2	2	3	3
1	23	1	1	1	1	1	0	0	0	4	0	0	3	0	0	1	0	4	0	0	0	0	4	0	0	1	4	0	3	3	9	8	9	9	9	9	9	6	6	6	6	5
1	54	2	3	2	1	1	1	1	1	0	0	0	0	1	0	1	1	0	0	0	0	0	0	1	0	4	0	0	0	0	5	4	3	5	6	6	7	5	4	5	5	3
1	21	1	1	1	0	0	0	1	0	4	1	0	3	2	0	3	0	3	0	0	0	0	4	0	0	1	3	0	3	3	10	8	9	8	9	8	10	5	6	6	5	6
1	22	1	1	2	0	0	0	0	2	2	0	0	3	0	0	0	0	3	0	0	0	0	2	0	0	1	3	0	1	3	7	6	7	6	6	9	9	6	6	6	5	3
1	40	2	2	3	1	1	1	0	0	1	0	0	4	0	0	2	0	2	0	0	0	0	1	0	0	4	2	0	4	2	10	9	7	7	7	7	9	7	6	7	7	6
1	36	2	2	2	0	0	0	0	0	0	0	0	4	0	0	0	0	2	0	0	0	0	2	0	4	0	4	0	3	4	8	8	9	9	9	8	10	4	5	6	4	6
1	23	1	1	1	0	0	0	1	0	3	0	0	4	0	0	0	0	3	3	0	0	0	4	0	0	3	3	0	3	3	7	2	5	7	9	6	10	3	6	7	5	7
1	31	2	1	1	1	0	0	1	1	0	0	0	1	0	0	1	1	1	0	0	0	0	1	0	1	1	1	0	1	1	6	6	5	7	6	5	6	3	2	3	2	1
1	36	1	1	2	1	1	2	1	2	2	1	1	0	1	1	1	2	1	0	2	0	1	0	0	0	3	1	2	0	1	3	4	3	3	3	3	2	5	5	5	3	3
1	29	1	1	1	1	1	2	4	4	0	0	0	0	4	2	1	2	0	2	2	0	2	1	0	3	4	0	3	1	0	5	6	5	1	2	0	6	2	1	1	1	1
1	36	2	2	3	0	0	0	0	2	3	0	0	3	0	0	2	0	3	0	0	0	0	2	0	0	2	3	0	2	3	8	8	8	8	9	9	10	6	6	6	6	6
1	25	1	1	1	1	1	1	2	3	1	1	0	2	3	0	1	3	2	0	0	0	0	2	2	3	2	2	3	2	2	7	5	6	8	7	5	7	5	5	5	4	6
1	29	2	3	3	0	0	1	1	2	0	1	0	0	2	1	1	1	0	0	0	0	1	0	1	1	3	0	2	1	0	3	1	3	1	3	1	2	5	5	5	5	3
1	21	2	1	1	1	1	2	2	4	0	0	2	0	4	1	3	4	0	0	0	0	1	1	4	2	4	0	2	1	0	7	3	3	1	5	2	10	5	5	4	5	3
1	22	2	1	1	0	0	0	2	2	1	0	0	0	4	1	0	2	1	0	0	1	1	1	4	1	4	1	2	1	1	6	6	3	3	9	7	7	5	5	5	5	3
1	24	1	1	1	1	1	1	1	2	2	0	1	1	1	1	1	0	1	0	0	0	1	0	0	1	3	1	0	3	0	4	6	5	5	6	3	6	2	2	3	2	2
1	42	2	1	1	1	1	0	0	0	3	0	0	3	0	0	0	0	3	0	0	0	0	2	0	0	2	3	0	3	1	4	2	7	9	8	5	8	3	4	4	5	1
1	39	2	2	2	1	1	0	0	0	3	0	0	4	0	0	0	0	3	0	0	0	0	3	0	0	1	3	0	3	3	8	7	9	8	8	7	9	6	6	6	6	5
1	25	2	1	3	0	0	0	0	3	4	0	2	3	0	0	0	0	4	0	0	0	0	4	0	0	1	3	0	4	1	7	4	7	9	8	5	9	6	6	6	5	3
1	23	2	1	1			4	3	4	0	3	2	0	4	2	3	3	0	3	0	4	3	0	4	3	4	0	4	0	0	7	4	1	0	0	0	2	5	5	5	5	5
1	22	2	1	2	0	0	0	0	0	3	0	0	3	0	0	0	0	3	0	0	0	0	2	0	0	1	3	0	2	2	8	7	8	8	8	7	7	4	5	6	6	5
1	20	2	1	1	1	1	1	2	0	1	0	0	0	2	0	0	1	0	0	0	2	1	0	2	0	2	0	1	1	1	7	5	6	7	6	7	7	4	5	5	4	3
1	19	2	1	3	1	1	0	0	0	4	0	0	0	0	0	0	0	4	0	0	0	0	2	0	0	1	4	0	3	4	8	6	8	8	8	9	10	5	5	6	5	5
1	42	2	2	3	0	0	1	1	2	0	0	0	0	2	0	1	0	1	1	1	0	1	0	0	4	3	0	0	2	0	8	8	7	5	5	2	5	7	6	7	7	6
1	23	2	1	3	1	1	3	2	3	0	1	0	0	2	1	2	1	0	1	0	0	1	0	1	2	3	0	3	1	1	6	5	4	2	2	5	7	3	3	5	4	3
1	23	2	1	1	1	1	0	0	1	3	0	0	4	1	0	0	1	3	0	0	0	0	2	0	1	2	3	0	3	3	8	7	9	8	9	8	10	5	6	7	5	6
1	21	2	1	1	1	1	1	1	0	2	0	0	1	1	0	0	0	1	0	0	1	0	1	0	0	0	3	0	4	4	8	7	9	10	7	9	10	6	7	6	6	4
1	29	2	2	3	0	0	0	1	0	3	0	0	3	0	0	0	0	3	2	0	0	0	3	0	0	1	3	0	2	3	7	6	7	8	8	9	8	5	5	6	6	6
1	24	2	1	1	1	1	0	0	2	0	0	0	1	3	0	0	3	0	0	0	2	0	1	2	1	3	1	1	3	0	5	2	3	7	4	3	10	3	5	5	6	4
1	31	2	1	1	1	1	0	0	0	2	0	0	4	0	0	0	0	4	0	0	0	0	4	0	0	0	3	0	4	2	8	8	8	10	8	6	10	4	4	5	3	6
1	20	2	1	1	0	0	0	0	1	1	1	0	4	0	0	1	0	3	2	0	0	0	2	0	0	1	3	0	3	2	6	6	8	9	8	6	9	3	5	6	4	4
1	26	2	2	3	0	0	1	0	3	0	0	3	3	3	0	4	3	1	0	0	1	2	1	2	4	3	2	0	1	0	7	3	5	4	3	4	3	6	5	5	5	6
1	23	2	1	1	0	0	0	0	1	4	0	0	3	0	0	0	1	4	1	0	0	0	3	0	0	1	3	0	4	3	9	10	9	9	8	7	9	6	7	6	6	6
1	23	1	1	2	1	0	0	0	2	2	0	0	3	0	0	0	0	4	0	0	0	0	2	0	0	2	3	0	3	2	8	8	8	8	8	7	8	6	6	6	5	1
1	27	2	1	2	1	1	1	0	2	4	0	0	1	3	0	0	0	2	0	0	0	0	1	0	0	2	3	0	4	1	7	5	6	9	8	6	8	5	3	5	5	6
1	52	1	2	5	1	1	0	0	0	2	0	0	2	0	0	0	0	2	0	0	0	0	0	0	3	1	3	0	2	1	7	8	7	7	7	8	8	6	6	7	6	4
1	28	1	2	5	1	1	0	0	0	2	0	0	2	0	0	0	0	2	0	0	0	0	0	0	0	0	3	0	3	1	8	8	9	8	8	6	7	7	6	7	7	7
1	22	2	1	1	0	0	2	0	3	2	1	0	2	0	2	2	3	1	1	0	0	0	0	0	1	2	1	1	2	0	8	7	7	7	7	5	8	3	4	5	5	3
1	25	2	1	3	0	0	0	0	0	4	0	1	4	0	0	0	0	4	1	0	0	0	3	0	0	1	4	0	4	3	9	8	10	10	10	9	9	6	6	6	6	6
1	22	2	1	1	0	0	0	2	4	0	0	1	1	2	1	1	4	1	0	1	2	1	0	1	0	4	2	1	2	2	6	5	7	5	6	9	9	5	7	5	5	3
1	20	2	1	1	1	1	0	1	2	1	1	0	2	0	2	1	2	2	1	0	3	1	2	0	1	3	2	4	4	0	6	3	7	7	8	2	5	4	5	5	3	3
1	24	2	1	1	1	1	0	2	3	3	0	0	2	0	0	0	3	2	0	0	2	0	2	0	2	3	1	0	4	1	6	9	7	7	4	6	7	2	3	3	5	1
1	22	2	1	1	0	0	1	1	2	2	1	0	2	1	0	1	2	1	2	0	0	0	2	1	1	2	1	1	1	2	8	7	8	7	6	7	7	6	6	7	6	5
1	21	1	1	1	0	0	0	1	0	3	0	0	2	1	0	0	0	3	0	0	0	0	3	0	0	0	4	0	3	3	7	6	7	7	7	6	9	6	6	6	5	3
1	23	2	1	1	1	1	0	0	0	4	0	0	4	0	0	0	0	4	3	0	0	0	4	0	0	1	4	0	4	3	8	3	9	10	10	8	10	3	6	4	4	6
1	23	2	1	2	1	1	0	0	2	3	0	0	3	2	0	0	1	2	0	0	1	0	3	1	2	3	3	1	2	3	8	6	7	8	8	7	8	6	6	5	6	6
1	61	2	2	1	0	0	0	0	2	2	0	1	4	0	0	2	1	2	0	0	0	2	1	0	0	2	2	0	3	3	7	8	8	7	9	9	10	5	5	5	5	3
1	21	1	1	5	1	1	0	0	1	3	0	0	1	1	1	1	0	3	1	0	0	0	3	0	1	2	3	0	3	3	9	8	8	7	8	8	7	6	6	5	6	6
1	24	1	1	5	1	1	1	0	2	3	0	0	2	0	0	1	2	1	0	0	0	0	2	0	0	3	1	0	3	1	8	8	8	8	9	4	9	6	6	6	6	6
1	32	2	2	4	1	1	0	0	2	0	0	0	1	0	0	1	1	2	0	0	0	0	1	0	3	3	1	0	3	0	7	7	7	8	8	3	7	6	6	6	7	5
1	35	2	2	4	0	0	1	0	0	2	0	0	4	0	0	1	0	2	0	0	0	0	2	0	0	2	2	0	4	1	8	8	8	7	9	4	9	6	6	7	3	4
1	24	2	1	3	0	0	1	0	1	3	0	1	4	0	0	1	0	3	0	0	0	0	3	0	0	1	3	0	4	1	8	8	7	10	10	5	10	6	6	6	7	3
1	27	2	1	1	0	0	0	0	1	4	0	0	3	0	0	1	1	3	0	0	0	0	3	0	0	0	3	0	3	3	8	9	8	8	8	8	8	5	3	6	4	2
1	39	2	2	5	0	0	0	0	1	2	0	0	2	0	0	0	0	0	0	0	0	0	2	0	0	0	4	0	4	4	7	7	9	7	8	9	8	6	6	6	6	5
1	61	2	2	1			1	0	2	2	0	1	3	1	0	1	1	2	0	0	0	2	2	0	0	1	2	0	2	3	7	7	6	8	9	8	9	5	3	3	3	3
1	20	2	1	1	1	1	1	0	3	1	0	0	1	3	2	0	3	1	1	0	1	0	0	0	1	1	1	1	2	0	2	1	3	7	7	4	7	1	2	2	3	1
1	64	2	2	2	1	1	2	3	2	0	2	2	0	3	0	3	2	1	0	2	1	1	0	1	0	3	1	2	1	0	8	8	7	5	5	1	5	5	5	5	6	3
1	43	2	2	4	1	1	1	0	1	2	0	0	2	0	0	0	1	2	0	0	0	0	2	0	0	2	2	0	3	1	7	7	8	9	8	5	8	5	5	5	6	5
1	22	2	1	1	0	0	2	1	4	0	3	1	3	4	4	4	4	1	4	3	0	3	0	3	4	4	0	1	0	0	6	3	4	3	3	2	8	5	5	6	4	3
1	23	1	1	1	0	0	0	0	0	4	0	2	2	1	0	0	1	2	0	0	0	0	1	0	0	0	3	0	4	1	7	5	8	7	9	4	9	3	2	4	2	1
1	21	2	1	1	0	0	0	0	1	1	0	0	3	0	0	1	1	3	0	1	0	0	1	0	1	2	1	0	0	0	6	3	7	6	5	4	9	5	5	5	3	4
1	43	1	1	1	0	0	2	3	0	0	0	0	1	3	0	0	0	1	0	0	0	1	0	0	1	3	0	1	3	0	7	8	6	8	8	4	6	3	3	3	3	5
1	21	1	1	1	0	0	0	0	0	3	0	0	0	2	0	0	1	3	0	0	0	0	1	2	0	4	2	2	4	1	8	3	8	10	10	4	10	3	4	2	2	5
1	20	2	1	1	1	1	1	2	2	1	0	1	1	2	0	2	1	0	1	0	1	3	1	2	3	3	0	1	0	3	9	8	7	5	7	9	10	6	7	7	7	6
1	23	1	1	1	1	1	0	0	0	4	0	0	3	0	0	1	1	4	0	0	0	0	4	0	0	0	4	0	4	3	7	8	8	9	9	6	9	5	5	5	4	5
1	43	2	1	4	1	1	1	1	1	1	0	0	0	0	0	0	1	0	0	0	0	1	0	0	1	2	1	2	1	0	7	6	6	7	7	6	7	5	5	5	5	3
1	25	1	1	1	0	0	0	0	0	0	0	0	4	0	0	1	0	3	0	0	0	0	0	0	2	1	3	0	3	3	10	10	10	8	10	10	10	6	6	6	6	5
1	23	2	2	1	1	1	0	0	1	2	0	0	4	0	0	0	0	3	0	0	0	1	2	0	0	1	3	0	4	2	8	7	9	9	9	6	8	5	6	6	7	6
1	20	2	1	1	1	1	0	1	0	4	0	0	3	0	0	0	0	4	0	0	0	0	3	0	0	1	4	0	3	4	7	6	10	9	9	10	10	6	6	7	7	5
1	26	2	1	1	0	0	0	0	1	3	0	0	3	0	0	0	0	4	0	0	0	0	3	0	0	1	4	0	4	1	8	8	9	10	10	7	10	6	7	7	7	6
1	25	2	1	1	1	1	0	0	2	2	0	0	3	0	1	0	2	3	0	0	0	0	2	0	3	3	2	0	4	1	8	7	8	9	10	6	5	6	7	6	7	5
1	31	1	1	1	1	1	0	0	2	2	0	0	4	0	0	2	1	4	0	0	0	0	1	0	0	2	2	0	2	2	4	4	8	7	8	7	8	2	2	2	2	5
1	28	2	2	3	1	1	0	0	0	3	0	0	3	0	0	0	0	3	0	0	0	0	3	0	0	1	3	0	2	2	9	9	9	9	9	7	9	4	4	5	5	5
1	26	2	1	1	1	1	0	0	1	2	0	0	3	0	0	0	0	3	0	0	1	0	2	1	0	1	3	0	3	3	8	7	9	8	8	7	10	5	4	4	5	5
1	22	2	1	5	0	0	0	0	0	3	0	0	3	0	0	0	0	3	0	0	0	0	2	0	2	1	3	0	3	3	9	10	10	8	8	7	9	6	6	6	5	5
1	22	2	1	1	0	0	0	0	2	3	0	0	3	0	0	1	0	3	0	0	0	0	3	0	0	2	2	0	2	3	8	8	7	8	8	8	8	6	6	6	6	5
1	25	2	1	1	0	0	0	0	0	3	0	0	4	0	1	0	0	3	0	0	0	0	2	0	0	2	2	0	3	1	7	6	9	9	9	6	9	5	5	5	6	3
1	38	2	2	2	0	0	1	0	0	0	0	0	3	0	0	0	2	1	0	0	0	1	0	0	0	1	2	0	0	1	8	7	8	7	8	7	9	5	5	5	5	5
1	21	2	1	1	1	0	0	0	1	3	0	0	3	0	0	0	0	3	0	0	0	0	3	0	0	1	3	1	4	2	7	6	8	9	9	7	10	6	6	6	5	6
1	31	2	3	2	1	1	0	0	1	2	0	0	3	0	0	0	0	3	0	0	0	0	3	0	1	1	4	1	3	2	5	4	7	8	9	6	6	4	4	3	4	2
1	21	2	1	1	0	0	0	0	0	4	0	0	4	0	0	0	0	4	0	0	2	0	3	0	0	0	4	0	4	3	5	7	9	10	10	8	10	5	5	5	7	7
1	37	2	2	2	0	0	0	0	2	4	0	0	0	0	0	0	0	3	0	0	0	0	3	0	2	0	3	0	4	2	7	9	10	9	10	6	10	7	6	6	6	7
1	42	2	2	2	1	1	0	3	4	0	1	0	2	3	0	2	1	1	0	0	0	0	1	0	0	1	2	0	1	1	3	3	3	5	5	5	6	2	3	2	2	6
1	32	2	1	3	1	1	0	0	2	3	0	0	4	1	0	1	0	3	0	0	0	1	3	0	0	2	3	0	3	1	8	9	8	9	9	5	9	5	6	6	6	5
1	34	2	2	2	1	1	1	2	3	1	2	1	1	3	1	2	2	1	2	0	0	2	1	3	2	4	1	2	0	2	8	6	6	5	9	8	10	5	5	5	5	5
1	20	2	1	1	0	0	1	0	0	3	0	0	3	0	0	0	1	3	0	0	2	0	3	0	0	1	2	3	2	1	8	8	8	8	7	4	4	6	6	6	6	7
1	26	3	1	1	0	0	1	0	0	1	0	3	2	3	0	0	1	1	0	0	0	0	0	1	3	0	1	0	1	2	6	4	6	5	5	5	5	3	3	5	3	2
1	37	2	2	5	0	0	0	0	0	1	0	0	2	0	0	0	0	3	0	0	0	0	1	0	0	0	4	0	4	3	8	8	9	9	9	8	9	6	6	7	7	6
1	34	2	2	3	0	0	0	0	1	1	0	0	2	0	0	0	0	2	0	0	0	0	2	0	0	1	3	0	3	2	9	9	8	8	7	7	9	7	7	7	7	7
1	21	1	1	5	1	1	1	0	0	2	0	0	2	0	0	0	0	2	0	0	0	0	2	0	1	1	2	0	1	2	7	6	7	6	7	7	7	6	6	7	7	6
1	50	2	3	5	0	0	2	0	2	0	0	2	2	3	2	2	3	1	0	0	1	1	0	2	3	3	2	3	1	0	5	4	6	5	5	3	4	3	3	4	3	3
1	26	1	1	1	1	1	0	0	0	2	1	0	1	0	0	0	1	2	0	0	0	0	2	0	0	0	2	0	3	1	8	6	7	7	8	6	7	3	5	4	5	4
1	38	1	1	2	0	0	1	1	0	2	0	0	1	0	0	0	0	2	0	0	0	0	1	0	0	1	2	0	3	2	8	8	8	8	8	7	8	5	5	5	5	3
1	29	2	2	1	0	0	0	0	0	3	0	0	4	0	0	0	0	3	0	0	0	0	3	0	0	1	3	0	4	3	10	10	10	10	10	9	10	5	5	5	5	5
1	35	2	2	4	0	0	0	0	1	1	0	0	3	0	0	0	0	1	0	0	0	0	1	0	1	3	2	0	1	0	8	8	8	6	10	6	10	5	4	6	6	4
1	26	2	1	1	0	0	0	0	0	4	0	0	3	0	0	0	0	4	1	0	0	0	3	0	0	0	3	0	4	2	7	8	9	10	10	8	8	4	5	6	5	5
1	23	2	1	1	0	0	0	0	0	1	0	0	3	0	0	0	0	3	0	0	0	0	3	0	0	2	1	0	4	0	9	8	8	10	10	6	10	5	5	5	5	3
1	25	2	1	1	1	1	0	1	1	3	0	0	3	2	0	1	0	3	0	0	0	1	2	0	0	1	3	0	2	2	7	8	8	5	8	8	9	5	6	5	5	3
1	32	2	2	2	0	0	0	1	3	0	1	1	1	1	0	3	3	1	0	0	0	1	0	0	0	4	1	1	2	0	2	2	4	6	7	0	5	5	3	5	5	4
1	25	1	1	1	0	0	0	0	0	0	0	0	1	0	0	0	0	0	0	0	0	0	0	0	0	1	2	0	2	1	6	4	6	5	5	5	4	2	6	6	3	3
1	24	1	1	1	0	0	0	0	0	1	0	0	4	0	0	0	0	2	0	0	0	0	0	0	0	1	3	0	4	2	6	4	7	8	8	6	8	3	5	2	3	3
1	27	1	1	1	1	1	2	1	1	1	1	0	1	0	0	0	1	2	0	0	0	0	1	0	0	3	2	0	3	0	7	5	9	8	8	1	4	2	5	3	4	4
1	23	2	1	1	1	1	0	0	0	3	0	0	3	0	0	0	0	3	0	0	0	0	2	0	0	1	3	0	4	2	9	8	9	10	10	7	9	6	6	6	5	5
1	19	2	1	1	1	1	3	3	4	0	2	3	0	4	3	2	4	1	1	3	2	3	0	4	4	4	0	3	2	0	8	5	7	7	9	0	7	4	5	6	6	3
1	29	1	1	1	1	1	0	0	0	3	0	0	0	1	0	0	0	3	0	0	1	0	3	1	0	0	3	0	2	2	9	9	9	9	9	6	9	2	2	3	1	2
1	23	2	1	5	1	1	0	0	1	3	0	0	4	0	0	0	0	3	0	0	0	0	3	0	0	0	4	1	4	3	8	8	9	10	9	9	10	5	5	7	5	5
1	36	2	2	4	0	0	1	0	1	1	0	0	3	0	0	0	1	2	0	0	0	0	3	0	0	1	3	0	3	3	9	9	9	9	9	9	9	6	6	7	7	5
1	27	2	1	2	0	0	0	0	1	1	2	0	3	2	2	0	1	2	1	0	0	0	2	2	1	1	3	1	4	1	8	8	8	9	10	5	9	4	5	6	4	5
1	25	2	1	2	1	1	0	0	3	3	0	0	3	1	0	0	0	3	0	0	0	0	2	0	0	2	3	0	1	1	7	7	6	9	10	8	10	6	7	6	7	7
1	20	2	1	1	1	1	0	0	2	3	0	0	2	0	0	0	0	3	0	0	0	0	3	0	0	1	3	0	4	2	7	5	7	9	9	7	8	6	6	6	6	5
1	22	1	1	1	0	0	0	0	1	3	0	0	2	1	0	0	0	3	0	0	0	0	2	0	0	1	3	0	2	2	6	7	6	7	7	6	6	5	6	6	5	5
1	66	1	2	2	0	0	1	1	1	0	1	0	0	2	0	1	1	0	0	0	0	0	0	1	0	4	0	0	0	0	8	8	7	4	6	2	7	2	2	2	2	2
1	30	2	2	3	1	1	1	0	2	1	0	1	3	0	0	2	1	1	0	0	0	2	3	0	0	2	2	0	4	0	9	9	8	7	8	5	7	1	7	7	6	7
1	24	2	1	2	1	1	1	2	3	0	0	1	0	4	1	2	3	0	2	0	1	2	0	2	1	4	0	1	0	1	3	5	3	3	3	5	8	6	5	6	6	7
1	24	2	1	2	0	0	0	0	0	3	0	0	3	0	0	0	0	3	0	0	0	0	2	0	0	1	3	0	4	3	10	9	10	10	10	8	8	7	7	7	6	6
1	19	1	1	3	0	0	1	0	2	1	2	2	1	1	1	2	2	2	1	1	0	2	1	1	2	3	1	2	1	3	7	7	5	3	7	7	7	5	6	6	6	5
1	20	2	1	2	0	0	1	0	3	0	1	0	4	3	0	2	3	0	3	3	0	4	0	4	4	4	0	4	0	2	7	8	0	0	0	7	10	3	6	6	5	2
1	25	1	1	1	0	0	0	1	2	0	1	0	1	0	0	1	0	1	0	0	0	0	1	0	1	2	1	1	0	0	8	8	8	8	7	7	8	5	5	5	5	5
1	37	2	2	2	1	0	2	3	4	1	3	2	0	4	3	3	3	1	2	2	2	3	2	2	3	3	1	2	3	0	5	5	5	8	8	2	3	3	3	3	4	3
1	58	1	2	3	0	0	0	0	0	3	0	1	3	0	0	1	0	3	0	0	0	0	2	0	0	2	3	1	4	3	9	9	5	9	7	7	7	3	3	3	3	3
1	32	2	2	2	0	0	0	0	0	4	0	0	4	0	0	0	0	4	0	0	0	0	4	0	0	1	4	0	3	3	10	10	10	9	10	9	9	7	7	7	7	6
1	24	2	2	2	0	0	0	0	0	3	0	0	3	0	0	0	0	3	0	0	1	0	3	0	0	1	3	0	3	2	9	10	9	9	9	8	8	7	6	7	7	6
1	21	2	1	1	1	1	1	0	3	0	0	0	3	2	0	1	2	1	0	0	0	0	2	0	0	3	1	1	0	1	8	8	6	4	5	3	5	6	6	6	5	5
1	23	2	1	1	0	0	0	0	0	4	0	0	4	0	0	0	0	4	0	0	0	0	3	0	0	0	4	0	4	4	8	6	9	10	10	10	10	7	7	6	6	1
1	37	2	1	3	0	0	0	0	0	2	0	0	3	0	0	0	0	3	0	0	0	0	2	0	0	1	3	0	2	2	8	8	8	8	8	7	8	5	5	5	5	4
1	50	2	2	2	1	1	3	2	2	1	2	0	0	3	0	1	1	1	1	1	3	1	1	3	1	3	1	0	1	0	7	6	5	4	8	3	5	5	5	6	5	5
1	36	2	2	1	0	0	0	0	0	4	0	0	4	0	0	0	3	4	1	0	0	0	0	0	0	0	4	0	4	4	10	10	10	10	10	10	10	5	6	6	6	4
1	24	2	1	2	0	0	1	1	3	1	0	1	0	3	0	1	2	2	0	0	0	0	1	1	0	3	1	1	1	0	6	3	4	7	7	5	5	4	3	5	6	7
1	38	1	1	1	1	1	0	0	0	3	0	1	4	1	0	0	0	3	0	0	0	0	2	0	0	1	4	0	3	3	5	6	7	6	8	8	7	2	2	3	1	3
1	26	1	2	2	0	0	0	0	0	1	0	0	1	1	0	0	0	1	0	0	0	0	1	0	0	0	3	0	3	3	9	9	9	9	9	9	9	7	7	7	6	5
1	21	2		1			0	2	1	3	0	0	1	1	0	0	0	2	0	0	0	0	3	0	0	0	4	0	3	2	8	6	8	9	9	7	9	5	2	5	5	4
1	42	2	2	4	0	0	0	0	0	2	0	0	3	0	0	0	0	3	0	0	0	0	2	0	3	1	2	0	2	2	6	6	6	8	9	8	8	5	5	5	6	5
1	21	2	1	1	0	0	1	1	2	0	0	0	0	1	0	0	0	1	0	1	0	1	2	1	1	1	1	2	0	1	9	7	8	7	8	7	8	3	5	4	3	3
1	22	1	1	1	1	1	0	1	1	0	0	0	1	0	0	2	2	1	0	0	0	1	0	0	0	3	1	0	0	1	6	5	5	4	5	4	7	2	5	3	3	1
1	27	2	1	4	1	1	0	1	4	3	0	0	2	1	0	0	3	3	0	0	1	0	3	0	0	1	3	0	4	1	7	7	7	8	8	6	10	5	5	6	6	6
1	24	2	1	1	1	1	1	0	3	2	0	1	3	0	0	1	2	1	0	0	0	1	2	0	0	4	2	2	1	1	8	8	8	8	9	8	10	5	5	4	3	4
1	44	2	2	2	1	1	0	0	0	2	0	0	3	0	0	0	0	3	0	0	0	0	3	0	0	1	1	0	2	1	5	5	8	8	8	6	6	4	4	4	5	5
1	20	2	1	1	1	1	2	3	4	1	0	0	1	2	1	2	4	1	0	0	0	1	0	0	4	4	2	1	1	1	2	0	2	3	6	3	10	5	5	5	5	5
1	21	2	1	2	0	0	0	0	0	1	0	0	2	0	0	0	0	2	0	0	0	0	3	0	0	0	0	0	2	3	10	10	9	8	8	9	10	7	7	7	6	7
1	26	1	1	2	1	1	0	1	1	2	0	0	1	2	0	0	0	0	0	0	1	0	0	1	0	1	2	0	2	1	8	8	8	7	8	7	10	5	7	6	6	1
1	46	2	2	2	0	0	0	0	0	4	0	0	4	0	0	0	0	4	0	0	0	0	2	0	0	0	4	0	4	4	9	9	9	9	9	9	9	6	6	6	6	6
1	41	2	2	4	1	1	0	0	1	2	0	0	4	0	0	0	1	2	0	0	0	0	2	0	0	0	3	0	2	3	8	8	9	8	9	9	10	5	5	5	6	5
1	20	2	1	1	1	1	0	0	0	3	0	0	3	0	0	0	0	4	0	0	0	0	3	0	0	0	4	0	4	3	8	8	9	9	9	8	9	5	6	5	5	5
1	21	2	3	1	0	0	0	0	0	3	0	0	4	0	0	0	0	3	0	0	0	0	3	0	3	1	3	2	3	2	7	2	8	9	9	7	7	3	5	4	5	3
1	21	2	1	1	1	0	3	4	3	0	3	0	1	3	1	3	4	0	1	0	2	3	1	3	1	4	0	2	0	2	9	10	4	2	2	4	7	4	6	3	5	3
1	25	2	1	1	1	1	1	2	4	1	1	1	1	4	2	2	2	1	2	2	0	2	1	4	4	4	0	3	0	1	7	5	3	2	2	6	8	6	6	6	5	5
1	37	2	1	2	0	0	0	0	0	2	0	0	2	0	0	0	0	3	0	0	0	0	2	0	0	0	3	0	2	2	4	4	6	7	7	7	7	5	5	5	5	3
1	30	2	1	2	0	0	0	0	0	4	0	0	4	0	0	0	0	4	0	0	0	0	4	0	0	0	4	0	4	3	7	6	7	9	8	8	8	5	5	5	5	5
1	19	2	1	3	0	0	2	3	2	1	0	1	0	2	0	1	3	0	0	0	1	1	0	2	0	4	1	0	1	0	5	4	3	3	3	0	0	5	4	3	5	3
1	25	2	3	3	1	1	4	4	2	2	2	1	3	2	2	1	3	2	3	3	3	2	1	3	3	4	4	3	2	1	4	4	5	5	8	5	8	5	4	6	6	7
1	49	2	2	3	1	1	0	1	1	1	2	0	1	0	0	1	1	1	1	0	0	0	2	0	1	1	2	1	2	1	7	7	6	6	7	7	6	5	5	5	5	3
1	21	1	1	1	0	0	0	0	0	4	0	0	1	0	0	0	0	3	0	0	0	0	2	0	0	1	3	0	2	3	9	7	9	9	9	8	9	6	7	7	7	7
1	27	3	2	2	0	0	0	0	0	1	0	0	1	0	0	0	0	2	0	0	0	0	2	0	0	1	3	0	4	4	7	9	6	5	5	10	10	5	5	5	4	5
1	26	1	1	2	0	0	1	0	0	2	1	0	0	3	0	1	0	1	0	0	0	1	2	0	0	1	3	0	0	2	7	6	6	4	6	6	9	4	6	4	3	5
1	42	2	2	2	1	1	0	0	2	3	0	0	4	0	0	1	0	1	0	0	0	1	3	0	0	2	2	0	1	0	8	8	8	8	8	4	8	7	7	7	7	5
1	28	1	1	1	1	1	2	4	4	2	3	2	1	4	3	3	4	1	0	1	1	1	1	2	3	4	1	3	3	3	8	8	7	8	7	7	3	5	5	5	5	2
1	48	2	1	3	1	1	0	0	3	0	0	0	0	1	0	1	3	0	0	0	0	0	0	0	0	4	0	0	0	2	9	9	9	6	7	9	9	3	5	6	6	1
1	59	2	2	5	1	1	0	0	0	3	0	0	4	0	0	0	0	3	0	0	0	0	2	0	0	0	3	0	3	2	8	9	8	8	8	7	8	6	6	6	6	6
1	22	2	1	1	0	0	0	0	2	2	0	0	3	0	0	2	0	3	0	0	0	0	2	0	3	1	3	0	3	1	8	8	8	8	8	5	8	5	6	6	6	6
1	45	2	1	1	1	1	0	0	1	3	0	0	3	0	0	1	0	3	0	0	0	1	3	0	0	1	3	1	3	2	7	5	9	9	9	8	10	3	2	3	2	2
1	24	2	1	1	0	0	2	3	1	1	0	0	0	1	0	1	2	1	0	0	1	0	1	1	0	2	1	0	2	0	8	8	5	6	8	5	9	5	5	6	6	5
1	33	2	2	5	1	1	0	2	1	4	0	0	2	2	0	0	0	4	0	0	0	0	4	0	0	1	4	0	4	3	8	8	8	10	10	6	10	4	5	5	5	3
1	22	1	1	4	1	1	0	0	0	1	0	0	2	0	0	0	2	2	0	0	0	0	1	0	0	2	2	0	1	2	8	8	6	5	5	5	5	3	4	5	5	3
1	25	2	1	1	1	1	2	3	3	1	1	0	3	3	1	1	3	0	0	1	1	2	1	2	2	4	0	2	1	0	8	6	3	7	8	3	3	5	5	6	5	5
1	26	2	1	2	0	0	1	0	2	0	0	0	1	1	0	0	1	1	0	0	0	0	0	0	0	1	2	0	1	1	3	3	5	5	4	3	0	3	3	3	3	3
1	21	2	1	1	0	0	0	0	1	3	0	0	3	1	0	0	1	3	0	0	0	0	3	0	0	0	3	0	4	3	4	2	9	10	10	8	10	2	3	3	2	3
1	30	2	1	1	0	0	1	0	1	3	0	0	4	0	0	0	0	2	0	0	0	1	2	0	1	2	3	0	4	1	6	7	9	9	9	7	8	5	6	3	3	4
1	31	1	1	2	0	0	1	0	1	2	0	0	3	0	0	0	0	2	0	0	0	1	2	0	0	1	1	0	3	0	6	6	7	6	6	4	7	5	5	5	5	5
1	20	1	2	1	0	0	0	0	0	1	0	0	1	0	0	0	0	2	0	0	0	0	1	0	0	0	1	1	1	1	9	9	9	9	9	8	9	5	5	5	5	4
1	33	2	1	1	0	0	2	0	2	0	0	0	3	0	0	0	0	1	0	0	0	1	2	0	0	3	2	0	2	3	8	8	8	6	6	8	9	5	5	5	5	5
1	34	2	1	2	0	0	1	1	0	0	1	0	0	3	0	1	3	0	0	1	0	1	0	3	3	4	1	2	0	1	7	7	5	3	5	5	7	3	3	3	4	2
1	24	1	1	1	0	0	1	0	0	2	0	0	3	2	0	0	0	1	0	0	0	0	0	1	0	1	1	0	3	2	6	6	4	5	6	6	4	4	4	4	4	4
1	29	2	1	3	0	0	3	3	2	0	1	0	0	3	0	1	4	1	0	3	4	4	0	3	2	4	1	3	3	1	8	6	5	1	6	1	9	6	6	6	6	3
1	21	2	1	1	0	0	1	0	0	3	0	0	3	1	0	2	0	3	0	0	0	0	3	0	0	1	3	0	3	2	8	7	8	9	8	7	9	6	6	5	6	5
1	29	1	2	3	0	0	0	0	1	2	0	1	2	0	0	0	1	3	0	0	0	0	0	0	0	2	2	0	2	2	9	9	9	6	9	7	9	5	6	6	6	6
1	50	1	2	4	0	0	0	0	0	4	0	0	4	0	0	0	0	4	0	0	0	0	2	0	0	1	3	0	2	3	9	9	9	8	9	9	9	7	6	7	6	6
1	22	2	1	1	0	0	3	3	3	0	3	3	0	3	3	3	3	0	4	0	1	3	2	3	2	4	0	2	0	2	7	7	7	3	5	7	9	5	6	5	5	3
1	30	1	1	2	0	0	0	0	0	2	0	0	2	0	0	0	0	2	0	0	0	0	2	0	0	0	3	0	3	3	9	10	9	8	8	8	8	7	7	6	7	5
1	57	2	2	5	1	1	0	0	0	3	0	0	3	0	0	0	0	3	0	0	0	0	1	0	0	1	1	0	1	1	10	10	10	8	8	7	9	7	7	7	6	6
1	24	2	1	1	1	1	0	0	1	4	0	0	4	0	0	0	1	4	0	0	0	0	2	0	0	2	2	0	4	2	6	7	8	10	10	7	10	5	5	6	5	6
1	19	2	1	1	1	0	0	0	1	3	0	0	4	0	0	0	2	4	0	0	0	0	2	0	0	2	3	1	3	1	6	0	7	8	8	4	7	5	5	6	5	4
1	35	2	2	2	0	0	0	0	0	4	0	0	3	0	0	0	0	4	0	0	0	0	3	0	0	1	4	0	3	3	8	10	10	10	10	9	10	6	6	7	6	5
1	40	2	2	5	0	0	0	1	1	1	0	0	2	0	0	1	0	1	0	0	0	0	0	0	0	3	1	0	1	0	6	6	6	6	6	4	5	2	2	2	2	2
1	54	2	3	2	0	0	0	0	1	2	0	0	3	0	0	0	0	3	0	0	0	0	3	0	0	2	4	0	4	3	9	7	9	9	9	8	10	5	3	3	6	2
1	41	2	1	4	0	0	1	0	1	1	0	0	3	0	0	0	1	1	0	0	0	0	2	0	0	1	2	0	1	1	8	8	9	8	8	8	8	6	6	6	6	5
1	20	2	1	3	1	1	2	3	3	0	1	0	1	3	0	1	3	0	0	1	0	0	0	2	2	3	1	1	0	1	6	3	5	2	3	5	3	3	5	3	3	2
1	34	2	1	5	0	0	1	1	1	1	1	0	1	1	1	1	1	0	1	0	1	1	0	0	1	3	0	1	0	2	8	8	7	6	7	8	10	7	7	7	7	6
1	24	2	1	1	0	0	0	0	0	3	0	0	4	0	0	0	1	3	0	0	0	0	3	0	0	1	3	0	3	3	6	9	6	9	8	7	8	3	3	2	5	3
1	40	1	1	5	0	0	0	0	0	3	0	0	4	0	0	0	0	0	0	0	0	0	2	0	0	0	3	0	3	4	10	10	10	10	10	10	10	6	6	6	7	7
1	22	1	1	1	0	0	0	0	1	0	0	0	0	2	0	0	0	2	0	0	0	0	0	0	0	0	3	0	2	2	7	3	6	7	6	5	8	5	3	4	4	3
1	23	2	1	1	1	1	3	4	4	2	4	0	0	4	4	4	3	0	3	4	1	4	0	4	4	4	0	4	0	2	7	7	2	0	8	8	8	3	6	5	5	2
1	23	2	1	1	0	0	1	2	3	1	1	0	0	2	1	0	0	1	0	0	2	1	1	3	0	3	1	1	1	1	3	3	4	3	4	4	6	2	2	3	2	3
1	22	2	1	1	0	0	1	1	4	0	0	0	1	2	0	0	3	0	0	0	1	1	0	3	4	2	1	0	2	0	4	4	5	5	7	3	8	2	5	4	5	2
1	21	1	1	1	1	1	1	1	0	3	0	0	1	2	0	0	0	2	0	0	0	0	2	1	0	2	3	0	4	3	6	5	6	8	9	7	10	3	5	5	3	2
1	25	2	1	1	0	0	1	3	0	1	0	0	1	3	0	1	0	2	0	0	0	0	1	1	1	2	3	0	2	1	9	8	8	8	9	7	7	5	3	6	5	6
1	42	2	2	3	0	0	2	1	3	0	2	2	0	4	1	1	3	0	2	2	1	1	0	2	1	4	0	2	0	0	7	7	4	4	3	2	3	5	5	5	5	5
1	22	2	1	1	1	1	4	4	4	0	4	3	0	4	4	4	4	0	4	3	3	4	0	4	3	4	0	4	1	1	6	5	2	0	3	2	2	4	5	4	5	3
1	30	3	1	1	0	0	1	1	4	0	0	0	0	4	0	3	4	0	0	0	0	2	0	4	0	4	0	0	0	0	10	10	4	1	1	1	3	3	4	5	5	5
1	33	2	1	1	0	0	1	3	4	1	2	2	1	4	3	4	4	0	0	1	0	2	1	2	2	4	1	4	0	2	7	8	5	1	4	9	7	3	4	4	3	1
1	49	1	2	4	1	1	1	1	1	3	0	0	2	0	0	0	1	1	0	0	0	0	2	1	0	3	2	0	1	1	9	9	8	7	7	7	9	7	7	7	7	6
1	24	2	2	1	1	1	1	4	2	0	3	0	1	1	0	1	3	0	0	0	0	1	1	0	1	4	0	0	0	3	8	2	6	2	10	10	10	7	7	7	6	7
1	24	2	1	2	1	1	1	3	4	1	2	2	1	3	0	1	3	0	1	0	1	1	0	2	1	3	1	0	0	0	7	6	5	5	7	5	7	5	6	5	6	4
1	23	2	1	1	0	0	0	0	0	3	0	1	4	0	0	0	0	4	0	0	0	0	4	0	0	1	4	0	4	3	10	10	10	9	8	8	7	1	1	2	2	2
1	22	2	1	1	1	1	0	0	2	3	0	0	4	0	0	0	2	3	0	0	0	0	3	0	0	2	3	0	3	1	7	8	7	9	9	6	7	5	5	6	6	4
1	27	2	1	3	0	0	0	2	3	1	0	0	1	0	0	0	3	1	1	0	1	1	0	0	4	4	0	0	1	2	6	6	6	4	3	5	8	3	3	5	5	3
1	31	2	1	2	0	0	2	0	4	0	0	2	2	1	0	2	4	0	0	0	0	2	0	0	0	4	0	0	1	0	5	6	4	6	4	3	10	6	6	6	6	6
1	38	2	1	3	1	1	2	0	2	0	0	0	1	2	0	1	2	1	1	0	0	2	1	0	0	4	1	1	0	1	7	4	4	2	2	3	7	6	6	7	7	6
1	26	2	1	1	1	1	0	1	0	0	0	0	1	0	1	1	1	2	0	0	0	0	3	0	1	0	3	0	3	2	4	3	8	10	8	7	9	5	5	1	4	1
1	24	2	1	1	0	0	0	0	2	3	0	0	4	0	0	0	0	3	0	0	0	0	3	0	0	2	3	0	3	3	7	7	7	7	7	7	6	4	4	5	5	5
1	44	1	2	3	0	0	0	0	0	2	0	0	4	2	0	0	0	3	0	0	0	0	0	0	0	2	1	0	2	3	9	9	9	7	8	9	10	7	7	7	7	7
1	26	2	2	2	0	0	2	0	3	1	0	1	2	4	0	1	1	1	0	0	0	0	1	0	0	2	1	0	2	0	3	1	3	5	7	2	7	3	5	2	6	2
1	24	2	1	1	1	1	0	0	1	0	0	0	4	1	0	0	0	3	0	0	1	0	3	0	1	4	2	0	2	2	8	2	7	6	10	8	10	1	6	2	1	1
1	24	2	1	2	0	0	1	0	1	4	0	0	4	0	0	0	0	3	2	0	0	0	3	0	0	1	3	0	4	1	7	8	9	10	10	6	8	5	5	6	4	4
1	31	1	1	1	0	0	1	3	0	2	0	0	0	1	0	0	1	1	0	0	0	1	1	1	0	2	2	0	1	2	6	6	5	4	7	6	6	4	4	3	3	5
1	31	2	1	2	0	0	1	1	1	2	0	0	0	1	0	0	1	0	0	0	0	0	1	1	1	1	2	1	2	2	7	7	8	8	8	7	7	5	5	5	5	3
1	35	2	1	1	1	1	0	0	1	1	0	0	3	0	0	0	0	2	0	0	0	0	1	0	0	2	2	0	2	1	7	6	5	7	7	7	7	3	3	3	3	4
1	32	1	1	1	1	1	3	3	4	1	3	2	0	4	4	2	2	0	0	3	3	3	0	4	0	4	0	4	2	3	3	3	4	3	5	6	7	2	4	2	2	1
1	27	1	3	2	0	0	0	0	1	2	0	0	0	0	0	0	3	1	0	0	0	0	0	0	0	4	1	4	3	3	6	7	2	7	8	7	8	5	5	5	3	2
1	33	2	1	1	0	0	0	1	2	1	0	0	1	0	0	1	1	0	0	0	0	0	1	0	1	2	1	0	1	1	6	6	6	3	6	7	10	6	6	6	6	5
1	28	2	1	1	1	1	2	0	4	2	1	0	3	0	0	2	1	2	0	0	0	1	1	0	0	4	2	1	2	1	7	8	6	7	7	6	8	3	5	4	5	2
1	22	2	1	1	1	1	0	0	2	0	0	1	4	0	0	1	1	2	0	0	0	0	2	0	1	2	2	0	1	1	9	8	9	7	7	7	8	5	5	5	3	3
1	22	2	1	1	1	1	0	0	1	3	0	0	2	0	0	1	0	2	0	0	0	0	2	0	0	2	2	1	2	3	9	7	8	8	8	10	10	5	5	5	5	3
1	22	2	1	1	1	1	0	0	1	4	0	0	4	0	0	0	0	4	0	0	0	0	4	0	0	1	4	0	4	3	9	8	9	9	9	7	8	5	6	6	5	5
1	32	1	2	1	0	0	0	0	0	1	0	0	4	0	0	0	0	2	0	0	0	0	2	0	0	0	4	0	3	3	10	10	10	10	10	9	10	6	7	6	6	4
1	51	2	2	5	1	1	0	0	0	2	0	0	3	0	0	0	0	3	0	0	0	0	3	0	0	1	3	0	3	2	8	8	9	9	8	7	8	5	5	6	6	5
1	55	2	3	5	1	1	0	1	1	1	0	0	0	1	0	0	0	2	0	0	0	0	1	0	0	1	2	0	4	2	7	7	8	8	8	6	7	7	7	7	7	6
1	38	2	2	5	1	1	1	0	1	1	0	0	2	0	0	0	0	1	0	0	0	0	1	0	2	3	1	0	4	0	10	10	9	10	9	2	8	7	7	7	7	7
1	20	2	1	1	0	0	0	4	1	2	0	0	2	1	0	0	0	3	0	0	0	0	3	0	0	1	3	0	2	3	8	5	8	8	9	8	10	7	7	6	6	6
1	39	2	2	3	0	0	0	0	2	0	0	1	3	0	0	1	0	2	0	0	0	0	2	0	0	1	3	0	3	1	7	4	6	6	7	6	7	5	6	6	5	3
1	36	1	1	3	0	0	0	0	0	4	0	0	4	0	0	0	0	4	0	0	0	0	3	0	0	0	4	0	4	3	9	9	9	9	9	9	9	6	6	6	5	5
1	23	2	2	1	0	0	0	2	0	2	0	0	2	1	0	0	0	2	0	0	0	0	2	1	0	0	3	0	3	2	8	8	7	8	7	7	9	6	5	6	5	4
1	20	2	1	1	1	1	0	0	1	3	0	2	4	0	0	0	0	4	0	0	0	0	3	0	1	1	3	0	3	3	8	5	8	8	8	7	9	6	6	6	7	5
1	31	2	2	2	0	0	0	0	2	2	0	0	4	0	0	0	0	3	0	0	0	0	2	0	0	2	3	0	3	0	8	8	9	8	9	5	9	6	6	6	7	6
1	60	2	2	4	1	1	1	0	0	1	0	0	1	0	0	0	0	2	0	0	0	0	2	0	0	1	2	0	2	0	7	7	7	7	7	5	7	6	6	6	5	5
1	21	2	1	1	1	1	2	0	1	2	0	0	2	0	0	0	0	2	0	0	0	0	1	0	0	1	3	0	4	2	8	8	8	10	9	7	10	4	6	4	5	3
1	36	2	2	1	1	1	0	0	0	4	0	1	4	0	0	0	0	4	0	0	0	0	4	0	0	0	4	0	4	4	9	6	10	9	9	9	9	5	4	5	5	5
1	26	2	1	1	0	0	0	0	0	3	0	0	4	0	0	0	0	4	0	0	0	0	1	0	0	1	4	0	4	3	8	10	9	9	9	7	9	5	5	5	5	4
1	24	2	1	1	0	0	0	0	0	2	0	0	3	4	0	0	0	3	0	0	0	0	2	0	0	1	3	0	2	2	7	7	7	7	8	6	7	5	5	5	5	2
1	20	2	1	2	0	0	0	0	1	2	0	0	3	2	0	0	1	1	1	0	0	0	1	0	2	2	1	0	0	3	9	7	8	7	5	8	9	5	5	5	6	6
1	26	2	1	2	0	0	0	0	2	1	0	0	1	0	0	0	0	1	0	0	0	0	0	0	0	2	1	1	3	0	7	5	8	9	9	4	10	5	7	6	5	6
1	28	2	1	1	1	1	0	0	2	3	0	0	4	0	0	0	0	4	0	0	0	0	3	0	0	1	3	0	4	2	6	1	8	9	10	8	8	6	6	6	6	7
1	29	2	1	5			0	0	0	3	0	0	3	0	0	0	1	3	0	0	0	0	3	0	0	2	3	0	4	3	9	9	9	7	6	8	9	6	6	6	4	5
1	36	2	2	2	1	1	0	0	2	1	0	0	1	1	0	1	2	1	0	0	0	0	0	1	1	3	1	0	1	0	7	6	5	5	4	2	2	5	5	6	6	6
1	30	1	1	2	1	1	2	1	3	0	1	1	2	1	1	1	2	0	0	1	0	1	0	1	4	4	1	1	1	0	7	4	6	5	7	5	6	4	5	5	5	2
1	23	2	1	3	0	0	0	0	1	1	0	0	3	0	0	0	0	2	0	0	0	0	0	0	0	1	1	0	1	1	7	7	7	7	7	7	7	7	7	7	7	6
1	21	2	1	1	0	0	0	0	0	3	0	0	4	0	0	0	0	3	0	0	0	0	3	0	0	1	3	0	4	3	9	8	8	8	9	7	8	6	6	6	5	6
1	39	1	1	5	1	1	0	0	0	1	0	0	2	1	0	0	0	1	0	0	0	0	1	0	0	2	1	0	0	2	9	9	8	6	8	7	8	4	4	4	3	2
1	23	2	1	1	1	1	0	0	1	3	0	0	3	0	1	0	0	3	3	0	1	0	3	0	1	1	3	0	2	2	7	5	8	8	7	7	10	6	6	5	6	4
1	20	2	1	1	1	1	0	0	1	1	0	0	1	3	1	1	2	2	0	0	0	0	0	0	1	3	3	0	0	1	7	6	7	8	8	6	7	5	5	5	5	3
1	20	2	1	1	0	0	1	1	3	0	1	0	3	2	2	2	3	1	2	1	2	1	1	1	3	3	1	0	1	1	4	0	5	3	5	4	7	5	6	5	6	6
1	27	2	1	1	0	0	0	0	3	2	1	0	2	2	1	1	1	2	2	0	0	0	0	0	2	3	2	2	2	3	7	5	6	6	7	8	9	3	3	3	3	4
1	27	1	1	1	0	0	1	0	1	0	0	0	3	1	0	0	2	1	1	0	0	0	2	0	0	3	2	4	1	0	8	8	7	6	6	5	6	5	6	6	6	6
1	36	2	2	3	0	0	0	0	1	2	0	0	2	0	0	0	0	2	0	0	0	0	1	0	0	2	3	0	3	2	8	9	9	8	8	7	9	5	6	6	6	5
1	36	2	2	5	0	0	0	2	0	2	0	0	1	4	0	0	0	2	0	0	0	0	1	3	0	1	3	0	3	2	8	4	6	8	8	6	8	6	7	6	6	6
1	20	2	1	1	1	1	0	0	2	1	0	0	1	0	0	1	2	2	0	0	0	0	1	0	0	2	2	0	3	4	3	1	6	7	8	8	8	3	2	3	5	1
1	48	2	3	2	0	0	0	0	1	2	0	0	4	0	0	0	0	4	0	0	0	0	3	0	0	1	3	0	2	3	8	8	8	8	8	9	9	5	6	7	5	5
1	24	1	1	1	0	0	0	1	2	2	1	0	3	2	1	1	1	2	0	1	0	1	2	1	0	2	2	3	3	2	8	7	6	7	4	5	8	3	2	3	2	1
1	20	1	1	1	0	0	0	0	0	2	0	0	2	2	0	1	0	3	0	0	0	0	3	1	1	1	3	0	1	2	9	6	8	7	8	8	7	4	6	5	4	7
1	37	2	2	4	0	0	0	0	1	0	0	0	2	1	0	0	0	0	0	0	0	1	0	1	0	3	0	1	0	0	5	4	4	3	3	3	7	5	5	5	5	5
1	37	2	2	3	0	0	0	0	0	2	1	2	2	2	0	1	0	2	0	0	0	0	2	1	2	2	2	2	1	3	7	6	8	8	8	9	9	5	5	5	6	3
1	24	1	1	1	0	0	0	1	1	3	0	0	2	1	0	0	0	3	0	0	0	0	2	0	0	1	3	0	3	2	8	7	8	9	8	7	8	4	5	4	3	4
1	20	2	1	1	0	0	0	0	2	0	0	0	3	2	0	0	1	3	0	0	0	0	2	2	0	2	2	0	1	4	5	4	7	6	6	10	10	3	5	4	2	3
1	24	2	1	1	1	0	1	0	4	1	0	1	3	4	2	3	3	2	0	0	0	1	2	3	1	3	1	0	2	1	7	5	5	6	6	6	7	4	4	4	5	4
1	25	2	1	1	0	0	2	1	4	0	1	2	0	4	1	2	4	0	0	0	0	2	0	4	0	4	0	4	0	0	5	2	2	2	5	2	6	2	3	3	3	3
1	22	1	1	1	0	0	0	0	1	4	0	0	3	1	0	0	0	4	0	0	1	0	3	0	0	1	4	1	3	3	8	7	7	9	9	9	9	5	5	6	4	4
1	23	2	1	1	0	0	0	3	4	0	0	0	0	3	0	0	4	1	1	1	1	1	0	1	2	3	1	1	1	1	7	7	5	4	4	4	4	6	6	6	5	4
1	27	2	1	1	0	0	1	0	3	2	0	0	2	0	0	1	1	2	0	0	0	0	0	0	0	3	2	0	1	1	5	7	6	6	5	4	10	6	6	6	6	4
1	23	2	1	5	1	1	1	0	2	3	0	0	3	0	0	1	1	4	0	0	0	0	0	0	0	1	3	0	3	2	7	4	8	8	7	4	9	6	7	5	6	5
1	24	2	1	2	1	0	0	1	2	1	0	0	0	0	0	0	0	1	0	0	0	0	1	0	0	2	1	1	0	0	4	5	6	6	6	3	6	6	6	6	6	5
1	27	3	1	1	0	0	0	1	2	2	0	0	2	0	0	0	0	3	0	0	0	0	2	0	0	1	3	0	4	2	9	9	8	9	9	8	9	6	6	6	4	3
1	25	2	1	2	0	0	0	1	3	4	0	0	3	2	0	2	0	3	0	0	1	0	2	0	0	2	1	0	4	4	7	8	6	9	8	9	5	5	6	6	3	1
1	23	2	1	1	1	1	2	1	4	0	1	1	1	1	1	2	3	1	1	2	0	1	0	2	2	4	1	1	1	1	7	8	6	4	4	5	6	5	6	5	6	5
1	36	2	2	3	0	0	0	0	0	4	0	0	4	0	0	0	0	4	0	0	0	0	4	0	0	1	4	0	4	4	8	7	10	9	9	9	10	6	6	6	6	6
1	21	2	1	1	0	0	2	3	4	0	2	3	0	3	1	2	4	0	1	2	2	3	0	4	2	4	0	2	0	3	6	7	4	3	5	8	6	3	3	3	3	2
1	38	2	2	3	0	0	0	0	1	2	0	0	2	0	0	0	0	2	0	0	0	0	0	0	0	0	3	0	2	2	9	9	9	9	9	9	9	7	7	7	7	6
1	25	2	1	1	1	1	1	2	2	3	2	0	2	3	3	1	1	2	0	0	1	1	2	2	3	2	2	3	1	3	7	5	6	7	6	9	8	5	7	5	5	6
1	65	1	1	1	0	0	4	1	1	0	2	3	0	3	3	4	4	0	2	2	1	4	0	3	1	3	0	1	2	3	4	4	1	3	4	7	6	2	3	3	5	3
1	42	2	2	4	1	1	1	1	3	0	1	0	0	2	0	1	3	0	1	0	3	2	0	1	0	4	0	2	0	0	5	5	3	2	3	2	8	5	5	5	5	4
1	23	1	1	1	0	0	0	2	1	2	1	0	1	2	0	0	0	3	0	0	1	0	2	0	0	0	4	0	4	3	8	9	8	9	10	9	10	5	6	6	7	4
1	25	1	1	5	0	0	1	0	0	1	0	0	2	0	0	0	0	1	0	0	0	0	0	0	0	0	0	0	1	2	2	0	2	1	2	4	10	4	5	4	4	1
1	42	2	1	4	0	0	1	0	2	1	0	0	2	0	0	0	0	2	0	0	2	0	0	0	0	2	1	0	0	1	7	8	4	4	4	7	8	7	7	7	6	7
1	34	2	1	4	1	1	0	0	0	3	0	0	3	0	0	0	1	3	0	0	0	0	2	0	0	0	3	0	3	2	8	8	8	8	9	7	7	5	5	5	5	5
1	25	1	1	1	0	0	0	2	1	0	0	0	2	0	0	1	0	2	0	0	0	0	1	0	0	3	2	0	1	3	4	3	6	4	7	7	8	2	3	4	2	1
1	23	2	1	1	0	0	0	0	0	4	0	0	3	0	0	0	0	3	0	0	0	0	4	0	0	1	1	0	4	3	7	6	5	10	10	8	9	3	6	6	5	4
1	21	1	1	1	0	0	4	0	3	0	4	2	0	4	2	3	4	0	2	1	2	4	0	4	4	4	0	4	0	0	5	5	3	0	0	0	7	4	3	4	3	1
1	40	2	2	3	1	1	0	1	4	0	3	0	0	2	3	1	4	0	0	1	3	3	0	4	4	4	0	2	0	0	9	9	6	5	5	1	5	4	2	4	3	1
1	22	2	1	1	1	1	1	0	3	2	3	2	2	2	4	3	3	1	1	2	4	3	0	2	4	2	1	2	1	2	7	6	7	3	3	6	5	6	6	6	5	7
1	24	2	1	2	0	0	0	0	0	2	0	1	2	1	0	1	0	3	0	0	0	0	2	0	0	1	3	0	2	3	7	9	7	7	7	8	9	5	6	6	5	5
1	24	2	1	1	0	0	1	0	2	3	1	1	2	2	1	1	0	3	0	0	0	0	4	0	3	1	3	0	3	2	6	6	8	9	9	5	8	5	5	5	5	3
1	24	2	1	1	0	0	0	0	1	3	0	0	4	0	0	0	0	4	0	0	0	0	3	0	0	1	3	0	3	3	9	9	9	9	9	8	9	6	6	6	5	5
1	25	2	1	1	1	1	0	0	0	4	0	0	4	0	0	0	0	3	0	0	0	0	3	0	1	0	3	0	4	2	7	7	9	10	9	8	10	4	5	5	5	3
1	49	2	2	3	1	1	0	0	1	3	0	0	3	0	0	0	0	3	0	0	0	0	3	0	0	0	3	0	3	1	7	7	7	8	9	6	9	5	5	5	6	5
1	20	2	1	1	0	0	2	0	4	0	0	0	2	1	0	2	0	2	0	0	0	2	0	0	0	4	2	0	2	2	7	7	7	4	5	5	7	5	7	5	5	5
1	33	2	1	5	0	0	0	0	1	3	0	0	4	0	0	0	1	3	0	0	0	0	3	0	0	1	4	0	4	4	7	6	9	9	10	9	10	6	6	6	6	5
1	23	2	1	1	1	1	0	0	1	4	0	0	4	0	1	1	0	4	0	0	0	0	3	0	1	1	3	0	4	3	8	8	8	10	10	8	10	7	7	6	7	6
1	34	2	2	2	1	1	0	4	4	0	4	3	0	3	1	2	4	0	1	2	0	2	0	2	0	4	0	2	0	2	10	10	1	1	9	9	10	6	7	7	6	6
1	41	2	2	5	0	0	0	0	4	0	0	0	1	0	0	0	1	1	1	0	0	0	1	0	1	3	1	0	0	0	8	8	6	6	6	5	9	6	6	7	7	6
1	24	1	2	2	0	0	0	0	1	1	0	0	1	0	0	0	0	3	0	0	0	0	1	0	0	2	2	0	2	3	9	9	9	8	9	9	9	6	6	6	5	6
1	22	1	1	1	1	1	0	1	2	0	0	1	2	0	0	1	1	2	0	0	0	0	2	0	0	3	2	1	2	1	7	6	8	6	5	4	5	3	3	5	5	3
1	23	2	1	1	0	0	1	0	3	1	0	1	3	1	0	1	2	1	1	0	0	1	1	1	1	3	1	0	1	0	7	6	8	6	8	2	8	5	2	5	5	4
1	26	2	1	4	0	0	1	3	4	0	0	0	0	1	0	0	3	1	0	0	0	1	1	0	3	4	1	1	2	0	10	0	2	4	10	1	10	6	5	3	2	1
1	42	2	1	2	0	0	0	0	0	3	0	0	4	0	0	0	0	4	0	0	0	0	4	0	0	0	4	0	4	3	9	9	9	9	9	8	10	7	7	7	6	6
1	21	2	1	3	0	0	0	0	0	3	0	0	4	0	0	0	0	4	0	0	0	0	3	0	0	0	4	0	3	3	10	9	9	10	10	9	9	6	7	6	5	7
1	29	2	1	1	1	1	0	0	1	3	0	0	3	0	0	0	0	3	0	0	0	0	3	0	0	1	3	0	3	2	8	6	9	9	9	8	10	5	6	6	5	6
1	45	2	2	3	1	1	0	0	0	4	0	0	4	0	0	0	0	4	0	0	0	0	4	0	0	0	4	0	4	4	6	6	10	10	10	10	10	6	6	6	6	6
1	22	2	1	1	0	0	0	0	1	4	0	0	4	0	0	0	1	4	0	0	0	0	3	0	0	1	3	0	4	2	7	7	6	8	8	5	7	6	6	6	5	5
1	62	2	2	5	0	0	0	0	1	2	0	0	4	0	0	1	3	1	0	0	0	0	0	0	0	2	1	0	2	1	8	8	8	8	8	7	8	6	7	6	6	5
1	26	2	1	1	0	0	0	0	0	4	0	0	4	0	0	0	0	4	1	0	0	0	4	0	0	0	4	0	4	4	7	6	10	10	10	8	10	3	3	2	4	6
1	25	1	1	1	0	0	0	3	1	2	1	0	1	2	0	0	1	1	2	2	1	1	2	1	1	1	2	1	2	3	8	8	7	7	7	7	9	6	6	6	6	6
1	25	2	1	2	1	1	1	0	1	4	0	0	4	0	0	1	0	4	1	0	1	0	4	0	1	0	4	0	4	4	7	8	9	10	10	10	10	7	6	6	7	5
1	47	2	2	3	0	0	0	0	0	3	0	0	2	0	0	0	0	3	0	0	0	0	3	0	0	0	3	0	4	3	9	9	9	9	9	8	9	6	6	6	6	6
1	45	2	3	3	0	0	0	3	0	2	0	0	0	3	0	0	2	1	0	0	1	0	1	1	1	2	1	1	2	1	7	5	6	8	7	5	9	6	6	6	6	5
1	35	1	2	4	0	0	0	0	0	1	0	0	3	1	0	0	0	3	1	0	0	0	2	0	0	0	3	0	3	3	8	8	9	8	9	9	8	4	5	5	5	4
1	46	2	2	5	1	1	0	0	1	3	0	0	4	0	0	0	0	4	0	0	0	0	3	0	0	1	3	0	4	3	9	8	9	10	9	9	10	7	6	7	7	7
1	27	2	1	1	0	0	0	0	0	3	0	0	3	3	0	0	0	3	0	0	0	0	2	0	0	2	2	1	3	2	7	7	8	8	8	6	7	6	6	6	5	5
1	22	2	1	1	1	0	2	1	4	0	2	2	1	3	0	3	4	0	0	0	2	2	1	3	4	4	1	3	0	3	7	6	6	5	7	8	7	4	3	3	3	4
1	37	2	2	3	0	0	0	0	3	0	0	0	1	0	0	0	0	1	0	0	0	0	0	0	0	4	1	0	1	1	10	10	8	6	6	8	9	6	6	6	6	6
1	54	1	2	3	0	0	0	0	0	3	0	0	4	0	0	0	0	3	0	0	0	0	3	0	0	2	2	0	0	0	9	9	7	6	8	8	9	6	6	7	7	5
1	41	2	2	4	0	0	0	0	0	2	0	0	2	0	0	0	0	2	0	0	0	0	2	0	0	0	2	0	2	2	8	8	8	8	8	7	7	6	6	6	6	5
1	31	2	1	3	0	0	0	0	3	2	0	0	3	0	0	0	0	3	0	0	0	0	3	0	0	2	3	0	3	2	8	7	8	7	8	7	9	6	6	6	6	5
1	66	2	2	3	0	0	0	0	0	2	0	0	0	2	0	0	0	2	0	0	0	0	0	0	0	0	3	0	2	3	7	7	7	7	7	7	7	4	4	4	4	4
1	20	2	1	4	1	1	0	0	1	3	0	0	4	0	0	1	0	3	0	0	0	0	3	0	1	1	3	3	2	3	9	8	9	8	10	9	10	7	7	7	7	7
1	46	2	2	4	0	0	2	1	2	2	0	0	2	2	0	0	2	1	0	0	0	0	0	1	0	3	1	0	0	1	7	6	6	4	5	6	7	7	6	6	6	6
1	39	1	2	5	1	1	0	1	1	2	0	0	1	0	0	0	1	3	0	0	0	0	2	0	0	1	3	0	2	2	7	7	7	6	6	6	7	5	5	5	5	4
1	24	1	1	1	0	0	0	0	1	3	0	0	4	0	0	0	1	0	0	0	0	0	2	0	0	0	3	0	3	2	8	8	8	8	8	7	10	3	6	6	5	3
1	56	2	2	3	0	0	1	0	1	1	0	0	2	1	0	0	0	2	0	0	0	0	2	0	0	1	2	0	3	3	8	8	8	8	8	8	8	6	6	6	7	6
1	33	2	1	1	0	0	0	0	2	0	0	0	3	0	0	0	2	2	0	0	0	0	2	0	2	2	2	0	3	0	7	7	7	8	8	4	8	3	3	5	5	2
1	26	2	1	3	1	1	0	0	0	4	0	0	4	0	0	0	0	4	0	0	0	0	4	0	0	1	4	0	3	3	8	7	10	9	10	8	10	6	6	6	6	6
1	21	2	1	2	0	0	0	0	0	4	0	0	3	0	0	0	0	4	0	0	0	0	2	0	0	0	4	0	4	3	9	9	10	10	10	10	10	6	7	6	6	5
1	20	2	1	1	1	1	0	0	0	3	0	0	4	0	0	1	0	4	0	0	0	0	1	0	0	1	3	0	4	2	9	8	8	8	9	8	9	6	6	5	5	5
1	57	2	2	4	1	1	0	0	1	3	0	0	3	2	0	0	0	2	0	0	0	0	2	0	0	2	2	0	0	2	8	8	6	7	7	6	7	7	7	7	6	5
1	23	2	1	1	1	1	2	1	3	1	0	0	1	1	0	2	3	0	0	0	0	2	1	1	0	3	1	0	3	0	8	9	6	6	8	5	9	6	6	6	6	6
1	45	2	3	5	0	0	0	0	1	2	0	0	3	0	0	0	1	1	0	0	0	0	1	0	4	1	3	1	3	3	8	8	8	9	9	7	10	6	6	6	5	5
1	20	1	1	1	1	1	3	1	1	2	0	0	1	0	0	0	0	3	0	0	0	0	0	0	0	1	3	0	4	2	9	9	9	9	10	9	9	7	7	7	7	3
1	41	2	1	3	0	0	0	0	1	2	0	0	1	0	0	1	1	3	0	0	0	0	2	0	0	1	3	0	2	2	9	9	9	8	10	9	10	6	6	7	6	6
1	26	1	1	2	1	1	0	0	0	2	0	0	2	2	0	0	1	2	0	0	0	0	2	0	1	1	3	1	3	4	7	6	8	8	7	9	8	5	6	6	6	5
1	22	2	1	1	0	0	0	0	0	2	0	0	3	0	0	0	0	3	0	0	0	0	2	0	0	1	3	0	3	3	8	8	8	8	8	8	8	5	5	6	6	6
1	30	2	2	3	1	1	0	0	0	3	0	0	4	0	0	0	0	4	0	0	0	0	2	0	0	0	3	0	4	1	6	6	7	8	8	4	8	6	6	6	6	5
1	32	2	1	2	1	1	2	2	1	0	1	0	0	2	1	2	3	0	1	2	2	3	0	3	2	4	0	1	0	0	4	4	1	2	3	2	3	2	2	1	1	1
1	22	1	2	2	0	0	2	4	3	1	1	0	0	3	1	0	3	0	0	1	1	2	0	3	3	4	1	1	0	1	6	7	4	2	5	3	8	5	4	6	5	2
1	62	2	2	3	0	0	1	0	2	0	0	0	2	0	0	0	1	1	0	0	0	0	0	0	0	2	1	0	1	1	5	4	4	3	4	3	8	5	5	5	3	3
1	20	2	1	1	0	0	0	2	4	2	0	0	0	3	0	1	1	2	0	0	0	0	2	0	0	3	1	0	4	4	7	3	6	5	4	4	10	3	1	2	3	2
1	57	2	2	5	0	0	0	0	0	1	0	0	3	0	0	0	0	3	0	0	0	0	1	0	0	1	3	0	3	3	10	10	8	8	9	8	10	7	6	7	7	6
1	48	2	1	2	1	1	0	1	2	3	1	0	1	2	2	0	0	3	1	0	0	0	1	0	1	2	2	1	3	2	7	6	8	8	8	7	8	5	5	5	6	6
1	33	1	4	3	0	0	0	0	1	2	0	0	3	0	0	0	0	2	0	0	0	0	2	0	0	2	3	2	1	2	9	7	7	6	6	7	10	5	5	5	3	4
1	25	1	1	1	0	0	1	2	0	0	0	1	0	2	0	1	2	0	0	1	0	1	0	1	0	2	1	2	0	1	8	4	6	3	4	4	5	1	3	2	1	1
1	27	2	1	1	1	1	0	1	0	1	0	0	0	3	0	0	2	2	0	0	3	0	0	1	1	1	2	1	1	4	5	4	5	7	8	10	10	3	2	3	3	3
1	58	2	3	2	1	1	1	0	0	1	2	0	4	0	0	0	1	0	0	0	0	0	2	0	0	0	3	4	3	2	8	8	8	8	8	5	6	5	5	6	5	4
1	24	2	1	1	1	1	2	0	2	0	0	1	3	1	2	1	1	0	0	0	0	1	2	0	4	2	3	1	3	1	5	5	3	8	8	6	7	4	5	5	2	1
1	20	2	1	1	1	1	3	3	4	1	3	2	2	4	3	3	3	0	3	2	1	2	0	3	3	4	1	4	0	0	6	8	3	2	2	2	4	6	6	7	6	6
1	34	1	2	2	1	1	0	0	0	3	0	0	3	0	0	0	0	3	0	0	0	0	3	0	0	0	4	0	4	3	8	8	8	9	9	9	9	5	5	5	3	5
1	23	2	1	1	1	1	1	0	3	2	0	2	2	1	0	1	2	1	0	0	0	1	2	0	2	2	2	1	2	1	7	6	7	7	4	4	10	6	5	5	5	6
1	20	1	1	1	0	0	0	0	2	1	0	0	2	0	0	0	0	1	0	0	0	0	1	0	0	1	3	1	3	2	8	6	8	8	9	7	8	4	6	6	5	4
1	24	2	1	1	1	1	2	2	4	1	1	0	1	2	0	2	2	1	1	0	0	0	0	1	0	4	1	0	0	0	7	7	7	6	7	6	8	5	7	6	6	6
1	46	2	2	2	0	0	0	0	2	3	0	0	3	1	0	1	0	3	0	0	0	0	3	0	0	2	2	0	3	2	8	8	8	9	8	6	8	6	6	6	6	6
1	56	2	2	3	1	1	0	0	0	1	0	0	3	1	0	0	0	4	0	0	0	0	2	0	0	0	4	0	3	3	6	3	9	9	9	9	9	3	4	4	5	3
1	38	2	1	4	0	0	0	0	0	3	0	0	3	0	0	0	0	3	0	0	0	0	3	0	0	0	3	0	3	2	8	7	8	8	8	8	8	6	6	6	6	6
1	27	2	1	1	0	0	3	3	4	0	3	3	0	4	2	1	3	0	0	1	4	1	0	4	4	4	0	3	0	0	5	5	3	1	4	1	6	5	3	5	3	1
1	22	2	1	1	0	0	0	0	0	4	0	0	4	0	0	0	0	4	0	0	0	0	4	0	0	1	4	0	4	2	8	7	7	9	9	7	10	7	7	7	7	7
1	40	1	1	2	0	0	0	0	0	4	0	0	3	0	0	0	0	4	0	0	0	0	3	0	0	0	4	0	3	3	8	9	9	9	10	9	8	7	7	6	6	5
1	32	2	2	3	0	0	0	0	1	2	0	0	1	1	0	0	0	1	0	0	0	0	1	0	0	1	3	0	3	3	8	8	7	8	9	8	9	6	5	6	7	6
1	19	2	1	1	1	1	0	0	1	3	0	0	4	0	0	0	0	2	2	0	0	0	0	0	1	1	3	0	4	3	5	5	7	8	8	7	8	5	4	4	3	2
1	27	2	1	1	1	1	1	0	2	2	0	0	3	0	0	2	2	1	0	0	0	1	1	0	0	2	2	1	1	2	7	6	7	6	8	8	7	6	6	6	6	5
1	23	2	1	1	0	0	2	3	2	0	0	0	1	3	0	1	3	0	0	1	2	1	0	3	0	3	0	2	1	1	7	6	7	5	9	8	7	5	6	6	6	5
1	27	2	1	1	0	0	0	0	0	3	0	0	3	0	0	0	0	3	0	0	0	0	3	0	3	1	3	0	3	3	7	7	9	9	9	8	9	4	4	4	4	5
1	21	2	1	1	1	1	0	0	2	2	0	0	3	1	0	0	1	2	0	0	0	0	2	0	0	3	2	0	2	2	7	6	8	6	7	5	8	5	6	6	5	5
1	62	2	1	4	0	0	1	0	0	0	0	0	1	1	0	0	0	0	0	0	0	0	0	1	0	1	1	0	0	0	6	5	5	3	8	2	8	3	5	3	4	5
1	20	2	1	1	0	0	0	1	4	2	1	1	2	0	0	3	2	1	1	0	0	3	2	0	0	4	2	2	2	1	8	7	7	7	6	6	9	5	6	5	5	4
1	45	2	1	2	0	0	0	0	0	3	0	0	3	0	0	0	0	3	0	0	0	0	3	0	0	0	3	0	3	3	9	9	8	8	8	8	8	5	5	5	5	5
1	53	2	2	2	0	0	0	1	1	2	0	0	2	0	0	1	2	2	0	0	0	0	2	0	2	2	2	1	3	2	8	8	7	7	8	7	9	6	6	7	7	6
1	27	2	1	1	0	0	0	0	1	2	0	0	4	0	0	0	0	4	0	0	0	0	2	0	0	1	3	0	3	1	7	7	7	7	7	6	7	6	6	6	5	6
1	36	2	1	2	0	0	0	0	0	3	0	0	3	0	0	0	1	3	0	0	0	0	2	0	0	0	4	0	4	4	5	5	5	7	8	8	7	2	2	2	2	2
1	51	2	2	4	0	0	0	0	1	3	0	0	2	0	0	0	1	3	0	0	0	0	2	0	0	1	3	0	4	4	7	7	8	9	8	8	10	5	5	6	6	6
1	23	2	1	1	1	1	0	0	2	2	0	0	3	0	0	0	0	2	0	0	0	0	0	0	0	1	3	0	3	1	7	5	6	8	9	4	10	4	6	4	3	3
1	32	2	2	1	0	0	1	0	3	2	0	0	3	1	0	1	2	2	0	0	0	0	1	0	0	2	2	0	1	0	7	6	6	5	7	6	5	6	5	6	6	6
1	40	2	1	3	0	0	2	2	2	0	2	0	0	3	2	1	1	3	1	1	1	1	0	1	1	2	1	1	2	0	6	5	5	5	5	4	7	4	4	4	4	5
1	21	2	1	1	1	1	0	0	0	2	0	0	3	0	0	0	0	2	0	0	0	0	2	0	0	1	2	0	2	1	7	7	8	8	8	6	6	4	4	5	4	6
1	31	3	1	1	0	0	0	1	1	2	0	0	1	1	0	0	1	2	0	0	0	0	1	1	0	1	2	1	2	3	7	6	7	7	7	8	8	4	5	5	4	5
1	27	2	1	1	0	0	0	0	1	2	0	1	4	0	0	0	0	2	0	0	0	0	2	0	1	1	3	0	2	2	8	7	8	9	10	9	10	3	7	3	5	1
1	26	2	1	1	1	0	1	1	3	2	2	2	1	3	2	2	2	2	2	2	2	2	2	1	3	4	1	3	1	2	8	8	7	7	7	6	8	3	3	4	5	3
1	29	1	1	1	1	1	0	0	0	2	0	0	1	0	0	0	0	2	0	0	0	0	2	0	0	1	3	0	2	3	7	6	6	6	6	7	6	5	6	6	6	4
1	24	2	1	1	0	0	3	2	4	0	4	4	1	3	3	4	3	0	1	0	1	4	0	3	3	4	0	3	0	1	3	0	3	1	2	5	8	2	2	3	2	1
1	61	1	2	5	0	0	1	1	0	4	0	0	3	0	0	0	0	3	0	0	0	0	2	0	0	0	4	0	4	1	10	10	9	9	10	7	10	7	7	7	7	7
1	24	2	1	1	0	0	1	0	1	1	0	0	2	0	0	1	1	2	0	0	0	0	1	0	1	2	2	1	1	1	6	7	6	4	6	3	9	5	5	5	5	5
1	26	2	1	2	1	1	0	0	1	3	0	0	3	0	0	0	0	3	0	0	0	0	2	0	1	1	3	0	4	3	8	9	8	10	9	7	9	5	6	6	7	5
1	20	2	1	1	1	1	0	0	1	3	0	2	4	0	1	0	1	3	2	0	0	0	3	0	4	2	3	4	2	2	7	4	7	5	9	8	8	5	6	6	6	6
1	36	2	1	1	0	0	0	0	0	4	0	0	4	0	0	0	0	3	0	0	0	0	3	0	0	0	4	0	4	4	8	8	9	9	9	9	9	5	5	6	5	5
[truncated: 5,594 more rows]
